# Supplementary material for: Assessing soil bacterial community and dynamics by integrated high-throughput absolute abundance quantification
Source: PeerJ. 2018 Mar 14;6:e4514. doi: 10.7717/peerj.4514 (PMC5857175; doi:10.7717/peerj.4514)
Supplement: Table S1 — P, S, and W represent the treatments of soil added with PHE (100 µg (g dry wt soil)−1), NaN3 (0.1%, w/w), and PHE (100 µg (g dry wt soil)−1) and strain WG5 (approximately 1.00 × 107 CFU (g dry wt soil)−1), respectively. 0 and 28 represent sampling at 0 and 28 days of incubation. [file peerj-06-4514-s001.xlsx]

## Sheet: 工作表1
Supplementary material for: Assessing soil bacterial community and dynamics by integrated high-throughput absolute abundance quantification Jun Lou+, Li Yang+, Haizhen Wang*, Laosheng Wu and Jianming Xu* *Correspondence: Haizhen Wang, wanghz@zju.edu.cn and Jianming Xu, jmxu@zju.edu.cn. + These authors contributed equally to this work.
TABLE S1 | Relative abundance and absolute abundances of V3 and V4 regions in genus level determined by the HAAQ method in different soil samples. P, S, and W represent the treatments of soil added with PHE (100 µg (g dry wt soil)-1), NaN3 (0.1%, w/w), and PHE (100 µg (g dry wt soil)-1) and strain WG5 (approximately 1.00 ×107 CFU (g dry wt soil)-1), respectively. 0 and 28 represent sampling at 0 …
Taxonomy						Relative abundance						Absolute abundance of V3 region (copies g-1 dry soil)						Absolute abundance of V4 region (copies g-1 dry soil)
Kingdom	Phylum	Class	Order	Family	Genus	P0	P28	S0	S28	W0	W28	P0	P28	S0	S28	W0	W28	P0	P28	S0	S28	W0	W28
Bacteria	Proteobacteria	Gammaproteobacteria	Xanthomonadales	Xanthomonadaceae	Rhodanobacter	0.0573338	0.0242038	0.0332702	0.0285273	0.0485533	0.0157043	1.78388e+08	1.14891e+08	8.05793e+07	1.14462e+07	1.75291e+08	8.10066e+07	3.12155e+08	1.70759e+08	1.0005e+08	1.88976e+07	2.32668e+08	1.42729e+08
Bacteria	Firmicutes	Bacilli	Bacillales	Bacillaceae	Bacillus	0.0560344	0.0218297	0.0366819	0.131146	0.0492866	0.0310217	1.74345e+08	1.03622e+08	8.88425e+07	5.26207e+07	1.77938e+08	1.60017e+08	3.0508e+08	1.5401e+08	1.10309e+08	8.68764e+07	2.36182e+08	2.81941e+08
Bacteria	Actinobacteria	Actinobacteria	Propionibacteriales	Nocardioidaceae	Nocardioides	0.0412634	0.0253103	0.0315308	0.0139863	0.0164487	0.0231695	1.28386e+08	1.20144e+08	7.63667e+07	5.61181e+06	5.93842e+07	1.19514e+08	2.24659e+08	1.78566e+08	9.48192e+07	9.26507e+06	7.88224e+07	2.10577e+08
Bacteria	Bacteroidetes	Sphingobacteriia	Sphingobacteriales	Chitinophagaceae	uncultured	0.040123	0.0508018	0.0239938	0.0180277	0.0339873	0.0500717	1.24838e+08	2.41148e+08	5.81121e+07	7.23336e+06	1.22704e+08	2.58282e+08	2.18451e+08	3.58409e+08	7.21538e+07	1.19422e+07	1.62868e+08	4.55078e+08
Bacteria	Acidobacteria	Acidobacteria	Acidobacteriales	Acidobacteriaceae (Subgroup 1)	uncultured	0.037259	0.063638	0.0287212	0.0360553	0.0304003	0.0482964	1.15927e+08	3.0208e+08	6.95617e+07	1.44667e+07	1.09753e+08	2.49125e+08	2.02857e+08	4.4897e+08	8.63699e+07	2.38845e+07	1.45679e+08	4.38943e+08
Bacteria	Actinobacteria	Thermoleophilia	Gaiellales	uncultured	uncultured bacterium	0.0363308	0.0367583	0.0553685	0.0374024	0.0276258	0.0411953	1.13039e+08	1.74486e+08	1.34101e+08	1.50072e+07	9.97369e+07	2.12496e+08	1.97804e+08	2.59332e+08	1.66504e+08	2.47768e+07	1.32384e+08	3.74405e+08
Bacteria	Gemmatimonadetes	Gemmatimonadetes	Gemmatimonadales	Gemmatimonadaceae	uncultured	0.0292768	0.0678229	0.0550563	0.0370458	0.0323424	0.0567403	9.10915e+07	3.21944e+08	1.33345e+08	1.48642e+07	1.16765e+08	2.9268e+08	1.59398e+08	4.78494e+08	1.65565e+08	2.45406e+07	1.54986e+08	5.15686e+08
Bacteria	Planctomycetes	Planctomycetacia	Planctomycetales	Planctomycetaceae	uncultured	0.0267045	0.0133996	0.0267142	0.0221086	0.0312723	0.0204611	8.3088e+07	6.36057e+07	6.47011e+07	8.8708e+06	1.12902e+08	1.05543e+08	1.45393e+08	9.45349e+07	8.03348e+07	1.46456e+07	1.49857e+08	1.85961e+08
Bacteria	Bacteroidetes	Cytophagia	Cytophagales	Cytophagaceae	uncultured	0.0235488	0.0164376	0.00720259	0.00297159	0.0150218	0.0119034	7.32692e+07	7.80269e+07	1.74444e+07	1.19231e+06	5.42328e+07	6.14007e+07	1.28212e+08	1.15969e+08	2.16595e+07	1.9685e+06	7.19848e+07	1.08184e+08
Bacteria	Acidobacteria	Holophagae	Holophagales	Holophagaceae	Holophaga	0.0192792	0.0145263	0.00503958	0.000832046	0.015656	0.0112206	5.99851e+07	6.8954e+07	1.22057e+07	333847	5.65223e+07	5.78786e+07	1.04966e+08	1.02484e+08	1.5155e+07	551180	7.50237e+07	1.01979e+08
Bacteria	Chloroflexi	Ktedonobacteria	JG30-KF-AS9	uncultured bacterium	Other	0.0184041	0.0400982	0.0404727	0.017473	0.01413	0.0240344	5.72622e+07	1.9034e+08	9.80237e+07	7.01079e+06	5.10132e+07	1.23975e+08	1.00201e+08	2.82895e+08	1.21709e+08	1.15748e+07	6.77113e+07	2.18437e+08
Bacteria	Gemmatimonadetes	Gemmatimonadetes	Gemmatimonadales	Gemmatimonadaceae	Gemmatimonas	0.0134981	0.0193348	0.0255547	0.0146599	0.013912	0.0128366	4.19978e+07	9.17795e+07	6.18927e+07	5.88207e+06	5.02262e+07	6.62141e+07	7.34906e+07	1.36409e+08	7.68478e+07	9.71126e+06	6.66666e+07	1.16665e+08
Bacteria	Proteobacteria	Betaproteobacteria	Nitrosomonadales	Nitrosomonadaceae	uncultured	0.0122517	0.0137819	0.00936559	0.00479417	0.010761	0.0216674	3.81198e+07	6.54203e+07	2.26832e+07	1.9236e+06	3.88502e+07	1.11766e+08	6.67047e+07	9.72319e+07	2.81641e+07	3.17584e+06	5.15669e+07	1.96925e+08
Bacteria	Proteobacteria	Alphaproteobacteria	Rhizobiales	Bradyrhizobiaceae	Bradyrhizobium	0.0116418	0.00690099	0.015141	0.00471493	0.0122473	0.0072604	3.62221e+07	3.27579e+07	3.66711e+07	1.8918e+06	4.42162e+07	3.74509e+07	6.33839e+07	4.86869e+07	4.5532e+07	3.12335e+06	5.86894e+07	6.59863e+07
Bacteria	Acidobacteria	Acidobacteria	Subgroup 2	uncultured bacterium	Other	0.0112175	0.00939581	0.0118854	0.00816197	0.00967103	0.00846667	3.49019e+07	4.46004e+07	2.8786e+07	3.27488e+06	3.49151e+07	4.36731e+07	6.10737e+07	6.6288e+07	3.57416e+07	5.40681e+06	4.63438e+07	7.69495e+07
Bacteria	Actinobacteria	Thermoleophilia	Gaiellales	Gaiellaceae	Gaiella	0.0110053	0.00987868	0.0204928	0.0136693	0.00893777	0.0129731	3.42418e+07	4.68925e+07	4.9633e+07	5.48463e+06	3.22678e+07	6.69185e+07	5.99187e+07	6.96947e+07	6.16258e+07	9.05509e+06	4.283e+07	1.17907e+08
Bacteria	Actinobacteria	Actinobacteria	Micrococcales	Intrasporangiaceae	Intrasporangium	0.0107401	0.00416474	0.00265358	0.00063394	0.00380499	0.0039147	3.34167e+07	1.97694e+07	6.4269e+06	254360	1.37371e+07	2.0193e+07	5.84749e+07	2.93825e+07	7.97983e+06	419946	1.82336e+07	3.55788e+07
Bacteria	Verrucomicrobia	OPB35 soil group	uncultured bacterium	Other	Other	0.00999761	0.0123534	0.00860743	0.00328856	0.0108403	0.00967294	3.11064e+07	5.86395e+07	2.08469e+07	1.31949e+06	3.91363e+07	4.98954e+07	5.44322e+07	8.71538e+07	2.58842e+07	2.17847e+06	5.19468e+07	8.79128e+07
Bacteria	Acidobacteria	Acidobacteria	Subgroup 6	uncultured bacterium	Other	0.00978546	0.0150695	0.0112833	0.00744879	0.00955212	0.012222	3.04463e+07	7.15326e+07	2.73278e+07	2.98873e+06	3.44858e+07	6.30443e+07	5.32771e+07	1.06316e+08	3.3931e+07	4.93437e+06	4.5774e+07	1.1108e+08
Bacteria	Candidate division OD1	uncultured bacterium	Other	Other	Other	0.00893686	0.0108444	0.0207158	0.00962796	0.00959176	0.00889911	2.7806e+07	5.14767e+07	5.0173e+07	3.86309e+06	3.46289e+07	4.59037e+07	4.86569e+07	7.6508e+07	6.22963e+07	6.37794e+06	4.59639e+07	8.08798e+07
Bacteria	Proteobacteria	Alphaproteobacteria	Rhizobiales	Rhizobiales Incertae Sedis	Rhizomicrobium	0.00888382	0.00845019	0.00597614	0.00523	0.00745145	0.00787491	2.7641e+07	4.01117e+07	1.4474e+07	2.09847e+06	2.69018e+07	4.06207e+07	4.83681e+07	5.96166e+07	1.79714e+07	3.46456e+06	3.57075e+07	7.15713e+07
Bacteria	Proteobacteria	Alphaproteobacteria	Sphingomonadales	Sphingomonadaceae	Sphingomonas	0.00822085	0.0107237	0.00521797	0.00491303	0.00451843	0.00710108	2.55782e+07	5.09037e+07	1.26378e+07	1.97129e+06	1.63128e+07	3.66291e+07	4.47585e+07	7.56563e+07	1.56914e+07	3.25458e+06	2.16524e+07	6.45383e+07
Bacteria	Proteobacteria	Betaproteobacteria	SC-I-84	uncultured bacterium	Other	0.00726617	0.0183088	0.00833984	0.013907	0.00624257	0.015545	2.26079e+07	8.69088e+07	2.01988e+07	5.58002e+06	2.25374e+07	8.01848e+07	3.95608e+07	1.29169e+08	2.50795e+07	9.21257e+06	2.99145e+07	1.41281e+08
Bacteria	Acidobacteria	Acidobacteria	Subgroup 3	Unknown Family	Candidatus Solibacter	0.00652364	0.00762529	0.00657821	0.00241689	0.006956	0.00607688	2.02976e+07	3.61961e+07	1.59322e+07	969747	2.51131e+07	3.1346e+07	3.55181e+07	5.37969e+07	1.97819e+07	1.60105e+06	3.33333e+07	5.52299e+07
Bacteria	Firmicutes	Bacilli	Bacillales	Paenibacillaceae	Paenibacillus	0.00609934	0.00217291	0.0023637	0.0185824	0.00501387	0.00343674	1.89774e+07	1.03144e+07	5.7248e+06	7.45592e+06	1.81015e+07	1.77275e+07	3.32079e+07	1.533e+07	7.10808e+06	1.23097e+07	2.40266e+07	3.12349e+07
Bacteria	Proteobacteria	Alphaproteobacteria	Caulobacterales	Caulobacteraceae	Phenylobacterium	0.00599326	0.00633765	0.00325566	0.00416023	0.00386445	0.00307258	1.86474e+07	3.00838e+07	7.88511e+06	1.66924e+06	1.39517e+07	1.58491e+07	3.26304e+07	4.47125e+07	9.79038e+06	2.7559e+06	1.85185e+07	2.79252e+07
Bacteria	Proteobacteria	Alphaproteobacteria	Caulobacterales	Caulobacteraceae	uncultured	0.00596675	0.00472808	0.00568625	0.00285273	0.00533096	0.00653208	1.85648e+07	2.24435e+07	1.37719e+07	1.14462e+06	1.92462e+07	3.36941e+07	3.2486e+07	3.33569e+07	1.70996e+07	1.88976e+06	2.5546e+07	5.9367e+07
Bacteria	Acidobacteria	Acidobacteria	Acidobacteriales	Acidobacteriaceae (Subgroup 1)	Granulicella	0.00591371	0.00949641	0.00363474	0.00217917	0.00491478	0.00673692	1.83998e+07	4.50779e+07	8.80323e+06	874362	1.77437e+07	3.47507e+07	3.21973e+07	6.69977e+07	1.09304e+07	1.44357e+06	2.35517e+07	6.12287e+07
Bacteria	Verrucomicrobia	Opitutae	Opitutales	Opitutaceae	Opitutus	0.00588719	0.00480856	0.00573085	0.000515076	0.00729291	0.00352778	1.83173e+07	2.28255e+07	1.38799e+07	206667	2.63294e+07	1.81971e+07	3.20529e+07	3.39247e+07	1.72338e+07	341206	3.49478e+07	3.20623e+07
Bacteria	Proteobacteria	Gammaproteobacteria	Legionellales	Coxiellaceae	Aquicella	0.00570156	0.00348068	0.0045267	0.00610167	0.0029132	0.00223047	1.77397e+07	1.65222e+07	1.09635e+07	2.44821e+06	1.05174e+07	1.15053e+07	3.10422e+07	2.45564e+07	1.36127e+07	4.04198e+06	1.39601e+07	2.02717e+07
Bacteria	Proteobacteria	Gammaproteobacteria	Xanthomonadales	Xanthomonadaceae	Arenimonas	0.00551592	0.00120717	0.00254209	0.00174333	0.00558859	0.00373262	1.71622e+07	5.73025e+06	6.15686e+06	699489	2.01763e+07	1.92537e+07	3.00315e+07	8.51666e+06	7.64454e+06	1.15485e+06	2.67806e+07	3.3924e+07
Bacteria	Proteobacteria	Betaproteobacteria	Burkholderiales	Burkholderiaceae	Burkholderia	0.00548941	0.00378247	0.00301037	0.00110939	0.0042608	0.00550789	1.70797e+07	1.79548e+07	7.29102e+06	445130	1.53827e+07	2.8411e+07	2.98872e+07	2.66855e+07	9.05275e+06	734906	2.04178e+07	5.00586e+07
Bacteria	Proteobacteria	Gammaproteobacteria	Xanthomonadales	uncultured	uncultured bacterium	0.00548941	0.00561334	0.00512878	0.00380364	0.0051526	0.00716936	1.70797e+07	2.66457e+07	1.24217e+07	1.52616e+06	1.86023e+07	3.69813e+07	2.98872e+07	3.96025e+07	1.54232e+07	2.51968e+06	2.46913e+07	6.51589e+07
Bacteria	Proteobacteria	Gammaproteobacteria	Xanthomonadales	Xanthomonadaceae	uncultured	0.00538333	0.00404402	0.00285428	0.00320932	0.00572731	0.00416505	1.67496e+07	1.91963e+07	6.91297e+06	1.2877e+06	2.06772e+07	2.14844e+07	2.93096e+07	2.85308e+07	8.58335e+06	2.12598e+06	2.74454e+07	3.78542e+07
Bacteria	Actinobacteria	Actinobacteria	Streptomycetales	Streptomycetaceae	Streptomyces	0.00517118	0.00265578	0.00325566	0.00376402	0.0020214	0.00245806	1.60895e+07	1.26065e+07	7.88511e+06	1.51026e+06	7.29782e+06	1.26793e+07	2.81546e+07	1.87367e+07	9.79038e+06	2.49343e+06	9.68661e+06	2.23402e+07
Bacteria	Proteobacteria	Deltaproteobacteria	Myxococcales	Haliangiaceae	Haliangium	0.00511814	0.0131984	0.00330026	0.00463568	0.00529132	0.0148394	1.59245e+07	6.26507e+07	7.99312e+06	1.86001e+06	1.91031e+07	7.65454e+07	2.78658e+07	9.31155e+07	9.9245e+06	3.07086e+06	2.53561e+07	1.34869e+08
Bacteria	Actinobacteria	Actinobacteria	Propionibacteriales	Nocardioidaceae	Marmoricola	0.00503858	0.00225339	0.00278738	0.00106977	0.00265557	0.00141111	1.5677e+07	1.06965e+07	6.75095e+06	429232	9.58733e+06	7.27886e+06	2.74327e+07	1.58978e+07	8.38218e+06	708660	1.27255e+07	1.28249e+07
Bacteria	Verrucomicrobia	Spartobacteria	Chthoniobacterales	DA101 soil group	uncultured bacterium	0.00493251	0.00462749	0.0069127	0.00507152	0.00441934	0.00468853	1.53469e+07	2.19659e+07	1.67423e+07	2.03488e+06	1.5955e+07	2.41846e+07	2.68551e+07	3.26472e+07	2.07878e+07	3.35957e+06	2.11776e+07	4.26118e+07
Bacteria	Proteobacteria	Gammaproteobacteria	Xanthomonadales	Xanthomonadaceae	Dyella	0.00479992	0.00476832	0.00113725	0.00063394	0.00154578	0.00398298	1.49344e+07	2.26345e+07	2.75439e+06	254360	5.58068e+06	2.05452e+07	2.61332e+07	3.36408e+07	3.41993e+06	419946	7.4074e+06	3.61994e+07
Bacteria	Acidobacteria	Acidobacteria	Subgroup 13	uncultured bacterium	Other	0.00458776	0.00943605	0.00381313	0.00942985	0.00485533	0.00689624	1.42743e+07	4.47914e+07	9.23529e+06	3.7836e+06	1.75291e+07	3.55725e+07	2.49782e+07	6.65719e+07	1.14668e+07	6.2467e+06	2.32668e+07	6.26766e+07
Bacteria	Proteobacteria	Alphaproteobacteria	Rhizobiales	Rhodobiaceae	Rhodobium	0.00456125	0.00350079	0.00287657	0.007845	0.00344828	0.00468853	1.41918e+07	1.66177e+07	6.96698e+06	3.1477e+06	1.24492e+07	2.41846e+07	2.48338e+07	2.46983e+07	8.65041e+06	5.19684e+06	1.65242e+07	4.26118e+07
Bacteria	Candidate division TM7	uncultured bacterium	Other	Other	Other	0.00450821	0.00909402	0.0102799	0.00435833	0.00342846	0.00386918	1.40268e+07	4.31679e+07	2.48975e+07	1.74872e+06	1.23777e+07	1.99582e+07	2.4545e+07	6.41588e+07	3.09135e+07	2.88713e+06	1.64292e+07	3.51651e+07
Bacteria	Firmicutes	Bacilli	Bacillales	Alicyclobacillaceae	Tumebacillus	0.00448169	0.00193147	0.0152079	0.0189389	0.00842251	0.00555341	1.39443e+07	9.1684e+06	3.68332e+07	7.599e+06	3.04076e+07	2.86458e+07	2.44006e+07	1.36267e+07	4.57331e+07	1.25459e+07	4.03609e+07	5.04723e+07
Bacteria	Proteobacteria	Alphaproteobacteria	Rhizobiales	Xanthobacteraceae	Pseudolabrys	0.00442865	0.00462749	0.00343405	0.00313008	0.00404281	0.00320914	1.37792e+07	2.19659e+07	8.31717e+06	1.2559e+06	1.45956e+07	1.65535e+07	2.41119e+07	3.26472e+07	1.03268e+07	2.07349e+06	1.93732e+07	2.91664e+07
Bacteria	Chlamydiae	Chlamydiae	Chlamydiales	Simkaniaceae	Candidatus Rhabdochlamydia	0.00437561	0.00281673	0.00287657	0.00713182	0.00535077	0.00234427	1.36142e+07	1.33706e+07	6.96698e+06	2.86155e+06	1.93178e+07	1.20923e+07	2.38231e+07	1.98722e+07	8.65041e+06	4.7244e+06	2.5641e+07	2.13059e+07
Bacteria	Bacteroidetes	Cytophagia	Cytophagales	Cytophagaceae	Sporocytophaga	0.00434909	0.00223327	0.00104805	0.00804311	0.0032501	0.00138835	1.35317e+07	1.0601e+07	2.53836e+06	3.22719e+06	1.17337e+07	7.16145e+06	2.36787e+07	1.57558e+07	3.1517e+06	5.32807e+06	1.55745e+07	1.26181e+07
Bacteria	Proteobacteria	Gammaproteobacteria	Xanthomonadales	Xanthomonadaceae	Dokdonella	0.00429606	0.00235398	0.00243059	0.000673561	0.00362663	0.00375538	1.33667e+07	1.1174e+07	5.88683e+06	270257	1.30931e+07	1.93711e+07	2.33899e+07	1.66075e+07	7.30926e+06	446193	1.73789e+07	3.41308e+07
Bacteria	Proteobacteria	Alphaproteobacteria	Rhizobiales	Xanthobacteraceae	uncultured	0.00418998	0.00335996	0.0068904	0.00277349	0.00451843	0.00507545	1.30366e+07	1.59492e+07	1.66883e+07	1.11282e+06	1.63128e+07	2.61804e+07	2.28124e+07	2.37047e+07	2.07207e+07	1.83727e+06	2.16524e+07	4.61284e+07
Bacteria	Proteobacteria	Alphaproteobacteria	Rhodospirillales	Acetobacteraceae	uncultured	0.00403087	0.00458725	0.00334485	0.00138674	0.00947285	0.00393746	1.25416e+07	2.17749e+07	8.10114e+06	556412	3.41996e+07	2.03104e+07	2.19461e+07	3.23633e+07	1.00586e+07	918633	4.53941e+07	3.57857e+07
Bacteria	Bacteroidetes	Sphingobacteriia	Sphingobacteriales	Sphingobacteriaceae	Mucilaginibacter	0.00395131	0.000643824	0.000557476	0.000554697	0.00170432	0.000500717	1.22941e+07	3.05613e+06	1.35019e+06	222565	6.15306e+06	2.58282e+06	2.1513e+07	4.54222e+06	1.67644e+06	367453	8.16714e+06	4.55078e+06
Bacteria	Chloroflexi	KD4-96	uncultured bacterium	Other	Other	0.00395131	0.00519083	0.00497268	0.0050319	0.00315101	0.00625896	1.22941e+07	2.46401e+07	1.20437e+07	2.01898e+06	1.1376e+07	3.22852e+07	2.1513e+07	3.66216e+07	1.49538e+07	3.33332e+06	1.50997e+07	5.68847e+07
Bacteria	Acidobacteria	Acidobacteria	Subgroup 6	uncultured Acidobacteria bacterium	Other	0.00392479	0.00384283	0.0045044	0.00249614	0.00326992	0.00375538	1.22115e+07	1.82413e+07	1.09095e+07	1.00154e+06	1.18053e+07	1.93711e+07	2.13686e+07	2.71114e+07	1.35456e+07	1.65354e+06	1.56695e+07	3.41308e+07
Bacteria	Bacteroidetes	Flavobacteriia	Flavobacteriales	Flavobacteriaceae	Flavobacterium	0.00384524	0.00195159	0.00553016	0.0262292	0.00281411	0.00122903	1.1964e+07	9.2639e+06	1.33939e+07	1.05241e+07	1.01597e+07	6.33965e+06	2.09354e+07	1.37686e+07	1.66302e+07	1.73753e+07	1.34853e+07	1.11701e+07
Bacteria	Planctomycetes	Phycisphaerae	WD2101 soil group	uncultured bacterium	Other	0.00376568	0.00450677	0.00702419	0.00744879	0.00374554	0.00728316	1.17165e+07	2.13929e+07	1.70124e+07	2.98873e+06	1.35224e+07	3.75683e+07	2.05023e+07	3.17955e+07	2.11231e+07	4.93437e+06	1.79487e+07	6.61931e+07
Bacteria	Proteobacteria	Alphaproteobacteria	Rhodospirillales	DA111	uncultured bacterium	0.00350049	0.00416474	0.00354555	0.00281311	0.00356718	0.0025491	1.08914e+07	1.97694e+07	8.5872e+06	1.12872e+06	1.28785e+07	1.31489e+07	1.90585e+07	2.93825e+07	1.06621e+07	1.86351e+06	1.7094e+07	2.31676e+07
Bacteria	Actinobacteria	Acidimicrobiia	Acidimicrobiales	uncultured	uncultured bacterium	0.00334138	0.00364163	0.00488349	0.00324894	0.00259612	0.00459749	1.03963e+07	1.72862e+07	1.18277e+07	1.30359e+06	9.37269e+06	2.3715e+07	1.81922e+07	2.56919e+07	1.46856e+07	2.15223e+06	1.24406e+07	4.17844e+07
Bacteria	Chloroflexi	JG30-KF-CM66	uncultured bacterium	Other	Other	0.00331486	0.00688087	0.00347865	0.00443758	0.00251685	0.00580376	1.03138e+07	3.26624e+07	8.42518e+06	1.78052e+06	9.0865e+06	2.99372e+07	1.80478e+07	4.8545e+07	1.0461e+07	2.93962e+06	1.20608e+07	5.27477e+07
Bacteria	Chlamydiae	Chlamydiae	Chlamydiales	cvE6	uncultured bacterium	0.00326182	0.00116693	0.0023637	0.00396212	0.00319065	0.00104695	1.01488e+07	5.53924e+06	5.7248e+06	1.58975e+06	1.15191e+07	5.40044e+06	1.7759e+07	8.23277e+06	7.10808e+06	2.62467e+06	1.52896e+07	9.51527e+06
Bacteria	Actinobacteria	Thermoleophilia	Solirubrobacterales	480-2	uncultured bacterium	0.00320878	0.00559322	0.00798305	0.00376402	0.00283393	0.00987778	9.98376e+06	2.65501e+07	1.93347e+07	1.51026e+06	1.02313e+07	5.0952e+07	1.74703e+07	3.94605e+07	2.40066e+07	2.49343e+06	1.35802e+07	8.97745e+07
Bacteria	Proteobacteria	Deltaproteobacteria	GR-WP33-30	uncultured bacterium	Other	0.00318226	0.00249482	0.00405842	0.00388288	0.00648038	0.00193459	9.90125e+06	1.18425e+07	9.82938e+06	1.55795e+06	2.33959e+07	9.97908e+06	1.73259e+07	1.76011e+07	1.22044e+07	2.57217e+06	3.10541e+07	1.75826e+07
Bacteria	Actinobacteria	Thermoleophilia	Solirubrobacterales	TM146	uncultured bacterium	0.00312923	0.00327948	0.00548556	0.00499227	0.00263575	0.0036871	9.73623e+06	1.55672e+07	1.32859e+07	2.00308e+06	9.51578e+06	1.90189e+07	1.70371e+07	2.31369e+07	1.64961e+07	3.30708e+06	1.26306e+07	3.35103e+07
Bacteria	Proteobacteria	Alphaproteobacteria	Rhodospirillales	Rhodospirillaceae	uncultured	0.00312923	0.00440617	0.00194002	0.00174333	0.00275466	0.00427885	9.73623e+06	2.09154e+07	4.69866e+06	699489	9.94507e+06	2.20714e+07	1.70371e+07	3.10858e+07	5.83399e+06	1.15485e+06	1.32004e+07	3.88885e+07
Bacteria	Proteobacteria	Deltaproteobacteria	Myxococcales	uncultured	uncultured bacterium	0.00312923	0.00730338	0.00363474	0.00328856	0.00243757	0.00908118	9.73623e+06	3.4668e+07	8.80323e+06	1.31949e+06	8.80031e+06	4.6843e+07	1.70371e+07	5.15258e+07	1.09304e+07	2.17847e+06	1.16809e+07	8.25346e+07
Bacteria	Proteobacteria	Gammaproteobacteria	Xanthomonadales	uncultured	uncultured Pseudomonadales bacterium	0.00307619	0.00255518	0.00167243	7.92424e-05	0.0023583	0.0027767	9.57121e+06	1.2129e+07	4.05057e+06	31795	8.51412e+06	1.43229e+07	1.67484e+07	1.80269e+07	5.02931e+06	52493.3	1.1301e+07	2.52361e+07
Bacteria	Actinobacteria	Acidimicrobiia	Acidimicrobiales	uncultured	uncultured actinobacterium	0.00297011	0.00440617	0.00316646	0.00427909	0.0026952	0.00425609	9.24117e+06	2.09154e+07	7.66907e+06	1.71693e+06	9.73043e+06	2.1954e+07	1.61708e+07	3.10858e+07	9.52215e+06	2.83464e+06	1.29155e+07	3.86816e+07
Bacteria	Proteobacteria	Deltaproteobacteria	Myxococcales	0319-6G20	uncultured bacterium	0.00289056	0.0015492	0.00276508	0.0031697	0.00243757	0.00209391	8.99364e+06	7.35382e+06	6.69694e+06	1.2718e+06	8.80031e+06	1.08009e+07	1.57377e+07	1.09297e+07	8.31512e+06	2.09973e+06	1.16809e+07	1.90305e+07
Bacteria	Candidate division WS3	uncultured bacterium	Other	Other	Other	0.00286404	0.00221315	0.00350095	0.00209992	0.00330955	0.00366434	8.91112e+06	1.05055e+07	8.47919e+06	842567	1.19484e+07	1.89015e+07	1.55933e+07	1.56139e+07	1.0528e+07	1.39107e+06	1.58594e+07	3.33034e+07
Bacteria	Proteobacteria	Betaproteobacteria	Nitrosomonadales	Nitrosomonadaceae	Nitrosospira	0.00286404	0.00211255	0.00265358	0.00166409	0.00265557	0.00220771	8.91112e+06	1.00279e+07	6.4269e+06	667694	9.58733e+06	1.13879e+07	1.55933e+07	1.49042e+07	7.97983e+06	1.10236e+06	1.27255e+07	2.00648e+07
Bacteria	TM6	uncultured bacterium	Other	Other	Other	0.00283752	0.00110657	0.0045713	0.00744879	0.00295283	0.000773835	8.82861e+06	5.25273e+06	1.10716e+07	2.98873e+06	1.06605e+07	3.99163e+06	1.54489e+07	7.80694e+06	1.37468e+07	4.93437e+06	1.415e+07	7.03302e+06
Bacteria	Planctomycetes	Planctomycetacia	Planctomycetales	Planctomycetaceae	Gemmata	0.002811	0.00235398	0.00247519	0.00202068	0.00229885	0.00416505	8.7461e+06	1.1174e+07	5.99484e+06	810772	8.29948e+06	2.14844e+07	1.53045e+07	1.66075e+07	7.44337e+06	1.33858e+06	1.10161e+07	3.78542e+07
Bacteria	Actinobacteria	Actinobacteria	Frankiales	Geodermatophilaceae	Geodermatophilus	0.00278448	0.00335996	0.0024083	0.00166409	0.00154578	0.00191183	8.66359e+06	1.59492e+07	5.83282e+06	667694	5.58068e+06	9.86168e+06	1.51601e+07	2.37047e+07	7.2422e+06	1.10236e+06	7.4074e+06	1.73757e+07
Bacteria	Chloroflexi	KD4-96	uncultured Anaerolineaceae bacterium	Other	Other	0.00275796	0.00446653	0.0022745	0.00289235	0.00231867	0.00396022	8.58108e+06	2.12019e+07	5.50877e+06	1.16052e+06	8.37103e+06	2.04278e+07	1.50158e+07	3.15116e+07	6.83986e+06	1.91601e+06	1.11111e+07	3.59925e+07
Bacteria	Actinobacteria	Actinobacteria	Corynebacteriales	Nocardiaceae	Rhodococcus	0.00273144	0.00362151	0.00249749	0.00701296	0.00596512	0.0032319	8.49857e+06	1.71907e+07	6.04885e+06	2.81386e+06	2.15357e+07	1.66709e+07	1.48714e+07	2.555e+07	7.51043e+06	4.64566e+06	2.8585e+07	2.93732e+07
Bacteria	Proteobacteria	Betaproteobacteria	Burkholderiales	Burkholderiaceae	Cupriavidus	0.00267841	0.00183088	0.00149404	0.00031697	0.00200159	0.00184355	8.33355e+06	8.69088e+06	3.61851e+06	127180	7.22627e+06	9.50947e+06	1.45826e+07	1.29169e+07	4.49285e+06	209973	9.59164e+06	1.67551e+07
Bacteria	Verrucomicrobia	OPB35 soil group	uncultured Verrucomicrobia bacterium	Other	Other	0.00267841	0.00243446	0.00263129	0.00118864	0.0039239	0.00236703	8.33355e+06	1.1556e+07	6.37289e+06	476925	1.41664e+07	1.22097e+07	1.45826e+07	1.71753e+07	7.91277e+06	787400	1.88034e+07	2.15128e+07
Bacteria	Acidobacteria	Acidobacteria	Subgroup 2	uncultured Acidobacteriaceae bacterium	Other	0.00262537	0.00261554	0.00285428	0.00328856	0.00267539	0.00209391	8.16853e+06	1.24155e+07	6.91297e+06	1.31949e+06	9.65888e+06	1.08009e+07	1.42939e+07	1.84528e+07	8.58335e+06	2.17847e+06	1.28205e+07	1.90305e+07
Bacteria	Proteobacteria	Betaproteobacteria	Burkholderiales	Comamonadaceae	Caenimonas	0.00262537	0.00233386	0.00122645	0.000356591	0.0022394	0.00143387	8.16853e+06	1.10785e+07	2.97042e+06	143077	8.08484e+06	7.39626e+06	1.42939e+07	1.64655e+07	3.68816e+06	236220	1.07312e+07	1.30318e+07
Bacteria	Actinobacteria	Actinobacteria	Corynebacteriales	Mycobacteriaceae	Mycobacterium	0.00257233	0.0152908	0.00294347	0.00213955	0.00174396	0.00248082	8.00351e+06	7.25831e+07	7.129e+06	858464	6.29616e+06	1.27967e+07	1.40051e+07	1.07878e+08	8.85158e+06	1.41732e+06	8.35707e+06	2.2547e+07
Bacteria	Proteobacteria	Deltaproteobacteria	Myxococcales	Polyangiaceae	Sorangium	0.00257233	0.00619681	0.00182852	0.00340743	0.00176377	0.00660036	8.00351e+06	2.94153e+07	4.42862e+06	1.36718e+06	6.3677e+06	3.40463e+07	1.40051e+07	4.37189e+07	5.49871e+06	2.25721e+06	8.45204e+06	5.99875e+07
Bacteria	Proteobacteria	SK259	uncultured Acetobacteraceae bacterium	Other	Other	0.00254581	0.00253506	0.0022745	0.00570546	0.00455807	0.00241255	7.921e+06	1.20335e+07	5.50877e+06	2.28924e+06	1.64559e+07	1.24445e+07	1.38607e+07	1.7885e+07	6.83986e+06	3.77952e+06	2.18423e+07	2.19265e+07
Bacteria	Acidobacteria	Acidobacteria	Subgroup 3	Unknown Family	Bryobacter	0.00241322	0.00764541	0.00437061	0.0018622	0.00138724	0.00755627	7.50845e+06	3.62916e+07	1.05855e+07	747182	5.00831e+06	3.89771e+07	1.31388e+07	5.39388e+07	1.31433e+07	1.23359e+06	6.64767e+06	6.86754e+07
Bacteria	Chloroflexi	Thermomicrobia	Sphaerobacterales	Sphaerobacteraceae	Sphaerobacter	0.00241322	0.0025753	0.00352325	0.0039225	0.00241776	0.00182079	7.50845e+06	1.22245e+07	8.5332e+06	1.57385e+06	8.72876e+06	9.39207e+06	1.31388e+07	1.81689e+07	1.05951e+07	2.59842e+06	1.15859e+07	1.65483e+07
Bacteria	Actinobacteria	Actinobacteria	Frankiales	Frankiaceae	Jatrophihabitans	0.00233366	0.00146872	0.00160553	0.000277349	0.000931431	0.00129731	7.26092e+06	6.9718e+06	3.88854e+06	111282	3.36272e+06	6.69185e+06	1.27056e+07	1.03619e+07	4.82813e+06	183727	4.46344e+06	1.17907e+07
Bacteria	Acidobacteria	Acidobacteria	Subgroup 2	uncultured forest soil bacterium	Other	0.0022541	0.00360139	0.00327796	0.00265462	0.0022394	0.00284498	7.01339e+06	1.70952e+07	7.93911e+06	1.06513e+06	8.08484e+06	1.46751e+07	1.22725e+07	2.5408e+07	9.85744e+06	1.75853e+06	1.07312e+07	2.58567e+07
Bacteria	Cyanobacteria	Chloroplast	uncultured cyanobacterium	Other	Other	0.0022541	0.000342032	0.00376854	0.00103015	0.0023583	0.000933154	7.01339e+06	1.62357e+06	9.12728e+06	413335	8.51412e+06	4.81344e+06	1.22725e+07	2.41305e+06	1.13327e+07	682413	1.1301e+07	8.481e+06
Bacteria	Nitrospirae	Nitrospira	Nitrospirales	42854	uncultured bacterium	0.0022541	0.00671992	0.00107035	0.00475455	0.00178359	0.00525753	7.01339e+06	3.18984e+07	2.59236e+06	1.9077e+06	6.43925e+06	2.71196e+07	1.22725e+07	4.74094e+07	3.21876e+06	3.1496e+06	8.54701e+06	4.77832e+07
Bacteria	Chloroflexi	Thermomicrobia	JG30-KF-CM45	uncultured bacterium	Other	0.00220107	0.00183088	0.00394693	0.00110939	0.00225922	0.00252634	6.84836e+06	8.69088e+06	9.55934e+06	445130	8.15639e+06	1.30315e+07	1.19837e+07	1.29169e+07	1.18692e+07	734906	1.08262e+07	2.29607e+07
Bacteria	Bacteroidetes	Sphingobacteriia	Sphingobacteriales	env.OPS 17	uncultured bacterium	0.00217455	0.00152908	0.00140484	0.000871667	0.0016845	0.00104695	6.76585e+06	7.25831e+06	3.40248e+06	349745	6.08152e+06	5.40044e+06	1.18394e+07	1.07878e+07	4.22462e+06	577426	8.07217e+06	9.51527e+06
Bacteria	Actinobacteria	Actinobacteria	Frankiales	Acidothermaceae	Acidothermus	0.00214803	0.00221315	0.00269818	0.00166409	0.00146651	0.00193459	6.68334e+06	1.05055e+07	6.53492e+06	667694	5.2945e+06	9.97908e+06	1.1695e+07	1.56139e+07	8.11395e+06	1.10236e+06	7.02754e+06	1.75826e+07
Bacteria	Actinobacteria	Actinobacteria	Micrococcales	Micrococcaceae	Arthrobacter	0.00212151	0.00132789	0.00118185	0.00122826	0.00105034	0.00111523	6.60083e+06	6.30327e+06	2.8624e+06	492822	3.792e+06	5.75264e+06	1.15506e+07	9.36833e+06	3.55404e+06	813646	5.03324e+06	1.01358e+07
Bacteria	Proteobacteria	Alphaproteobacteria	Rhodospirillales	Rhodospirillaceae	Dongia	0.00212151	0.000965736	0.00115955	0.000396212	0.00130797	0.000728316	6.60083e+06	4.5842e+06	2.80839e+06	158975	4.72212e+06	3.75683e+06	1.15506e+07	6.81333e+06	3.48698e+06	262467	6.2678e+06	6.61931e+06
Bacteria	Acidobacteria	Acidobacteria	Subgroup 2	uncultured Acidobacteria bacterium	Other	0.00209499	0.00223327	0.00173932	0.00190182	0.00265557	0.00195735	6.51832e+06	1.0601e+07	4.21259e+06	763079	9.58733e+06	1.00965e+07	1.14062e+07	1.57558e+07	5.23048e+06	1.25984e+06	1.27255e+07	1.77894e+07
Bacteria	Acidobacteria	Holophagae	Subgroup 7	uncultured bacterium	Other	0.00209499	0.00193147	0.00249749	0.00384326	0.00172414	0.00179803	6.51832e+06	9.1684e+06	6.04885e+06	1.54206e+06	6.22461e+06	9.27467e+06	1.14062e+07	1.36267e+07	7.51043e+06	2.54593e+06	8.26211e+06	1.63414e+07
Bacteria	Chloroflexi	Ktedonobacteria	C0119	uncultured bacterium	Other	0.0019624	0.00273625	0.00383543	0.000990531	0.00170432	0.00448369	6.10577e+06	1.29886e+07	9.2893e+06	397437	6.15306e+06	2.3128e+07	1.06843e+07	1.93044e+07	1.15339e+07	656166	8.16714e+06	4.07502e+07
Bacteria	Planctomycetes	Planctomycetacia	Planctomycetales	Planctomycetaceae	Planctomyces	0.00190936	0.00120717	0.0024083	0.00217917	0.00206104	0.00132007	5.94075e+06	5.73025e+06	5.83282e+06	874362	7.44091e+06	6.80925e+06	1.03955e+07	8.51666e+06	7.2422e+06	1.44357e+06	9.87654e+06	1.19975e+07
Bacteria	Proteobacteria	Betaproteobacteria	Burkholderiales	Burkholderiaceae	Pandoraea	0.00190936	0.00281673	0.000289887	0.000396212	0.00128815	0.00195735	5.94075e+06	1.33706e+07	702098	158975	4.65057e+06	1.00965e+07	1.03955e+07	1.98722e+07	871746	262467	6.17284e+06	1.77894e+07
Bacteria	Acidobacteria	Acidobacteria	Acidobacteriales	Acidobacteriaceae (Subgroup 1)	Candidatus Koribacter	0.00188284	0.00251494	0.00149404	0.000990531	0.00140706	0.00220771	5.85824e+06	1.1938e+07	3.61851e+06	397437	5.07985e+06	1.13879e+07	1.02511e+07	1.7743e+07	4.49285e+06	656166	6.74264e+06	2.00648e+07
Bacteria	Acidobacteria	Acidobacteria	Subgroup 6	uncultured Anaeromyxobacter sp.	Other	0.00185632	0.00360139	0.00205151	0.00146599	0.0012287	0.00223047	5.77573e+06	1.70952e+07	4.9687e+06	588207	4.43593e+06	1.15053e+07	1.01068e+07	2.5408e+07	6.16928e+06	971126	5.88794e+06	2.02717e+07
Bacteria	Proteobacteria	TA18	uncultured bacterium	Other	Other	0.00185632	0.00269601	0.00176162	0.0013075	0.00142687	0.00209391	5.77573e+06	1.27976e+07	4.2666e+06	524617	5.1514e+06	1.08009e+07	1.01068e+07	1.90205e+07	5.29753e+06	866139	6.8376e+06	1.90305e+07
Bacteria	Proteobacteria	Alphaproteobacteria	Rhizobiales	Methylobacteriaceae	uncultured	0.0018298	0.00215279	0.00477199	0.00289235	0.00212049	0.00191183	5.69322e+06	1.02189e+07	1.15576e+07	1.16052e+06	7.65555e+06	9.86168e+06	9.96238e+06	1.5188e+07	1.43503e+07	1.91601e+06	1.01614e+07	1.73757e+07
Bacteria	Proteobacteria	Gammaproteobacteria	NKB5	uncultured bacterium	Other	0.0018298	0.00114681	0.00100346	0.00146599	0.00142687	0.000705556	5.69322e+06	5.44374e+06	2.43034e+06	588207	5.1514e+06	3.63943e+06	9.96238e+06	8.09083e+06	3.01758e+06	971126	6.8376e+06	6.41246e+06
Bacteria	Chloroflexi	TK10	uncultured bacterium	Other	Other	0.00180328	0.00221315	0.00251979	0.00146599	0.00241776	0.00229875	5.61071e+06	1.05055e+07	6.10286e+06	588207	8.72876e+06	1.18575e+07	9.818e+06	1.56139e+07	7.57749e+06	971126	1.15859e+07	2.08922e+07
Bacteria	Bacteroidetes	Sphingobacteriia	Sphingobacteriales	Chitinophagaceae	Sediminibacterium	0.00177676	0.000724302	0.000780466	0.000118864	0.00110979	0.000477957	5.5282e+06	3.43815e+06	1.89026e+06	47692.5	4.00665e+06	2.46542e+06	9.67362e+06	5.11e+06	2.34701e+06	78740	5.31814e+06	4.34393e+06
Bacteria	Chloroflexi	Ktedonobacteria	JG30-KF-AS9	uncultured soil bacterium	Other	0.00177676	0.00507012	0.0047051	0.000990531	0.00172414	0.0030043	5.5282e+06	2.4067e+07	1.13956e+07	397437	6.22461e+06	1.54969e+07	9.67362e+06	3.577e+07	1.41491e+07	656166	8.26211e+06	2.73047e+07
Bacteria	Actinobacteria	Thermoleophilia	Gaiellales	uncultured	uncultured actinobacterium	0.00175025	0.00177052	0.00352325	0.00328856	0.00172414	0.00236703	5.44569e+06	8.40436e+06	8.5332e+06	1.31949e+06	6.22461e+06	1.22097e+07	9.52924e+06	1.24911e+07	1.05951e+07	2.17847e+06	8.26211e+06	2.15128e+07
Bacteria	Planctomycetes	Planctomycetacia	Planctomycetales	Planctomycetaceae	Pir4 lineage	0.00175025	0.00124741	0.0024083	0.0020603	0.00166468	0.00116075	5.44569e+06	5.92126e+06	5.83282e+06	826669	6.00997e+06	5.98745e+06	9.52924e+06	8.80055e+06	7.2422e+06	1.36483e+06	7.9772e+06	1.05495e+07
Bacteria	Firmicutes	Clostridia	Clostridiales	Family XVIII	Symbiobacterium	0.00172373	0.000663944	0.00118185	0.00340743	0.00085216	0.000591756	5.36318e+06	3.15164e+06	2.8624e+06	1.36718e+06	3.07653e+06	3.05242e+06	9.38485e+06	4.68416e+06	3.55404e+06	2.25721e+06	4.08357e+06	5.37819e+06
Bacteria	Proteobacteria	Betaproteobacteria	Burkholderiales	Oxalobacteraceae	Massilia	0.00172373	0.00042251	0.000646672	0.00063394	0.107055	0.0271298	5.36318e+06	2.00559e+06	1.56622e+06	254360	3.86498e+08	1.39942e+08	9.38485e+06	2.98083e+06	1.94466e+06	419946	5.1301e+08	2.46569e+08
Bacteria	Verrucomicrobia	Spartobacteria	Chthoniobacterales	Chthoniobacteraceae	Chthoniobacter	0.00172373	0.00134801	0.00267588	0.00328856	0.00138724	0.000614516	5.36318e+06	6.39878e+06	6.48091e+06	1.31949e+06	5.00831e+06	3.16982e+06	9.38485e+06	9.51027e+06	8.04689e+06	2.17847e+06	6.64767e+06	5.58505e+06
Bacteria	Verrucomicrobia	Spartobacteria	Chthoniobacterales	DA101 soil group	uncultured Verrucomicrobia bacterium	0.00172373	0.00301793	0.00267588	0.0018622	0.00200159	0.00188907	5.36318e+06	1.43256e+07	6.48091e+06	747182	7.22627e+06	9.74427e+06	9.38485e+06	2.12916e+07	8.04689e+06	1.23359e+06	9.59164e+06	1.71688e+07
Bacteria	Candidate division WS3	uncultured Latescibacteria bacterium	Other	Other	Other	0.00167069	0.00134801	0.000825064	0.000950909	0.00130797	0.00218495	5.19816e+06	6.39878e+06	1.99828e+06	381540	4.72212e+06	1.12705e+07	9.09609e+06	9.51027e+06	2.48112e+06	629920	6.2678e+06	1.98579e+07
Bacteria	Firmicutes	Clostridia	Clostridiales	Clostridiaceae 1	Clostridium sensu stricto 1	0.00167069	0.00100598	0.00265358	0.00523	0.00194213	0.000887635	5.19816e+06	4.77521e+06	6.4269e+06	2.09847e+06	7.01163e+06	4.57863e+06	9.09609e+06	7.09722e+06	7.97983e+06	3.46456e+06	9.30674e+06	8.06729e+06
Bacteria	Firmicutes	OPB54	uncultured bacterium	Other	Other	0.00167069	0.00207231	0.00131564	0.00332818	0.00150614	0.000500717	5.19816e+06	9.83692e+06	3.18645e+06	1.33539e+06	5.43759e+06	2.58282e+06	9.09609e+06	1.46203e+07	3.95639e+06	2.20472e+06	7.21747e+06	4.55078e+06
Bacteria	Proteobacteria	Alphaproteobacteria	Rhodospirillales	Acetobacteraceae	Acidiphilium	0.00167069	0.00124741	0.00176162	0.00110939	0.00531114	0.00118351	5.19816e+06	5.92126e+06	4.2666e+06	445130	1.91747e+07	6.10485e+06	9.09609e+06	8.80055e+06	5.29753e+06	734906	2.54511e+07	1.07564e+07
Bacteria	Bacteroidetes	Cytophagia	Cytophagales	Cytophagaceae	Ohtaekwangia	0.00164417	0.000201195	0.000445981	0.000356591	0.00138724	9.10394e-05	5.11565e+06	955041	1.08015e+06	143077	5.00831e+06	469604	8.95171e+06	1.41944e+06	1.34115e+06	236220	6.64767e+06	827414
Bacteria	Proteobacteria	Betaproteobacteria	Burkholderiales	Comamonadaceae	Leptothrix	0.00164417	0.000140837	0.000379084	3.96212e-05	0.00107015	0.000591756	5.11565e+06	668529	918129	15897.5	3.86355e+06	3.05242e+06	8.95171e+06	993610	1.13998e+06	26246.7	5.1282e+06	5.37819e+06
Bacteria	Proteobacteria	Alphaproteobacteria	Rhodospirillales	DA111	uncultured alpha proteobacterium	0.00161765	0.00253506	0.00144944	0.000673561	0.00148633	0.00179803	5.03314e+06	1.20335e+07	3.51049e+06	270257	5.36604e+06	9.27467e+06	8.80732e+06	1.7885e+07	4.35873e+06	446193	7.1225e+06	1.63414e+07
Bacteria	Acidobacteria	Holophagae	Holophagales	Holophagaceae	Geothrix	0.00159113	0.000543227	0.000289887	0	0.000951249	0.000660036	4.95062e+06	2.57861e+06	702098	0	3.43427e+06	3.40463e+06	8.66294e+06	3.8325e+06	871746	0	4.5584e+06	5.99875e+06
Bacteria	Bacteroidetes	Sphingobacteriia	Sphingobacteriales	AKYH767	uncultured bacterium	0.00159113	0.000382271	0.000245289	0.000594318	0.00140706	0.000864875	4.95062e+06	1.81458e+06	594083	238462	5.07985e+06	4.46123e+06	8.66294e+06	2.69694e+06	737631	393700	6.74264e+06	7.86044e+06
Bacteria	Proteobacteria	Betaproteobacteria	SC-I-84	uncultured soil bacterium	Other	0.00159113	0.00283685	0.000869662	0.00106977	0.0015656	0.00245806	4.95062e+06	1.34661e+07	2.1063e+06	429232	5.65223e+06	1.26793e+07	8.66294e+06	2.00142e+07	2.61524e+06	708660	7.50237e+06	2.23402e+07
Bacteria	Bacteroidetes	Sphingobacteriia	Sphingobacteriales	Chitinophagaceae	Chitinophaga	0.00156461	0.000684063	0.00113725	0.000752803	0.000911613	0.000364158	4.86811e+06	3.24714e+06	2.75439e+06	302052	3.29117e+06	1.87841e+06	8.51856e+06	4.82611e+06	3.41993e+06	498686	4.36847e+06	3.30966e+06
Bacteria	Proteobacteria	Alphaproteobacteria	Rhizobiales	Hyphomicrobiaceae	Devosia	0.00156461	0.00108645	0.00149404	0.00150561	0.00150614	0.00125179	4.86811e+06	5.15722e+06	3.61851e+06	604105	5.43759e+06	6.45705e+06	8.51856e+06	7.66499e+06	4.49285e+06	997373	7.21747e+06	1.13769e+07
Bacteria	Planctomycetes	Phycisphaerae	Phycisphaerales	Phycisphaeraceae	SM1A02	0.00153809	0.000563346	0.00131564	0.00178295	0.00152596	0.000660036	4.7856e+06	2.67412e+06	3.18645e+06	715387	5.50914e+06	3.40463e+06	8.37418e+06	3.97444e+06	3.95639e+06	1.1811e+06	7.31244e+06	5.99875e+06
Bacteria	Chlamydiae	Chlamydiae	Chlamydiales	Parachlamydiaceae	Neochlamydia	0.00151158	0.00110657	0.000936559	0.00249614	0.0015656	0.00157043	4.70309e+06	5.25273e+06	2.26832e+06	1.00154e+06	5.65223e+06	8.10066e+06	8.2298e+06	7.80694e+06	2.81641e+06	1.65354e+06	7.50237e+06	1.42729e+07
Bacteria	Firmicutes	Clostridia	Clostridiales	Peptostreptococcaceae	Incertae Sedis	0.00148506	0.000865139	0.000825064	0.00344705	0.00170432	0.000819355	4.62058e+06	4.10668e+06	1.99828e+06	1.38308e+06	6.15306e+06	4.22643e+06	8.08541e+06	6.10361e+06	2.48112e+06	2.28346e+06	8.16714e+06	7.44673e+06
Bacteria	Actinobacteria	Actinobacteria	Micrococcales	Intrasporangiaceae	Phycicoccus	0.00145854	0.000663944	0.000735868	0.000356591	0.000554895	0.000295878	4.53807e+06	3.15164e+06	1.78225e+06	143077	2.00332e+06	1.52621e+06	7.94103e+06	4.68416e+06	2.21289e+06	236220	2.65907e+06	2.6891e+06
Bacteria	Bacteroidetes	Sphingobacteriia	Sphingobacteriales	Chitinophagaceae	Filimonas	0.00145854	0.000603585	0.000579775	0.000237727	0.00085216	0.000523477	4.53807e+06	2.86512e+06	1.4042e+06	95384.9	3.07653e+06	2.70022e+06	7.94103e+06	4.25833e+06	1.74349e+06	157480	4.08357e+06	4.75763e+06
Bacteria	Firmicutes	Bacilli	Bacillales	Planococcaceae	Rummeliibacillus	0.00145854	0.000724302	0.00111495	0.00431871	0.000911613	0.00120627	4.53807e+06	3.43815e+06	2.70038e+06	1.73283e+06	3.29117e+06	6.22225e+06	7.94103e+06	5.11e+06	3.35287e+06	2.86088e+06	4.36847e+06	1.09632e+07
Bacteria	Proteobacteria	Alphaproteobacteria	Rhodospirillales	JG37-AG-20	uncultured bacterium	0.00145854	0.00140837	0.00200691	0.000356591	0.00178359	0.000887635	4.53807e+06	6.68529e+06	4.86068e+06	143077	6.43925e+06	4.57863e+06	7.94103e+06	9.9361e+06	6.03517e+06	236220	8.54701e+06	8.06729e+06
Bacteria	Proteobacteria	Gammaproteobacteria	Chromatiales	Ectothiorhodospiraceae	Acidiferrobacter	0.00145854	0.00171016	0.000869662	0.00118864	0.00144669	0.00168423	4.53807e+06	8.11785e+06	2.1063e+06	476925	5.22295e+06	8.68767e+06	7.94103e+06	1.20653e+07	2.61524e+06	787400	6.93257e+06	1.53072e+07
Bacteria	Proteobacteria	Alphaproteobacteria	Rhodospirillales	Rhodospirillales Incertae Sedis	Reyranella	0.00143202	0.00191135	0.00138254	0.00146599	0.00182323	0.00170699	4.45556e+06	9.07289e+06	3.34847e+06	588207	6.58235e+06	8.80507e+06	7.79665e+06	1.34847e+07	4.15756e+06	971126	8.73694e+06	1.5514e+07
Bacteria	Firmicutes	Bacilli	Bacillales	Bacillaceae	Terribacillus	0.0014055	0.000502988	0.00115955	0.00431871	0.0012287	0.000500717	4.37305e+06	2.3876e+06	2.80839e+06	1.73283e+06	4.43593e+06	2.58282e+06	7.65227e+06	3.54861e+06	3.48698e+06	2.86088e+06	5.88794e+06	4.55078e+06
Bacteria	Firmicutes	Clostridia	Clostridiales	Ruminococcaceae	Incertae Sedis	0.0014055	0.000603585	0.00107035	0.00776576	0.00103052	0.000933154	4.37305e+06	2.86512e+06	2.59236e+06	3.11591e+06	3.72046e+06	4.81344e+06	7.65227e+06	4.25833e+06	3.21876e+06	5.14434e+06	4.93827e+06	8.481e+06
Bacteria	Actinobacteria	Thermoleophilia	Solirubrobacterales	Patulibacteraceae	Patulibacter	0.00137898	0.0014486	0.00144944	0.00174333	0.000713436	0.00152491	4.29054e+06	6.8763e+06	3.51049e+06	699489	2.5757e+06	7.86586e+06	7.50788e+06	1.022e+07	4.35873e+06	1.15485e+06	3.4188e+06	1.38592e+07
Bacteria	Proteobacteria	Alphaproteobacteria	Rhizobiales	alphaI cluster	uncultured bacterium	0.00137898	0.00142849	0.000735868	0.00122826	0.000733254	0.00161595	4.29054e+06	6.78079e+06	1.78225e+06	492822	2.64725e+06	8.33546e+06	7.50788e+06	1.0078e+07	2.21289e+06	813646	3.51377e+06	1.46866e+07
Bacteria	Actinobacteria	Thermoleophilia	Gaiellales	uncultured	bacterium Ellin6557	0.00132594	0.00146872	0.002386	0.00103015	0.00144669	0.00152491	4.12552e+06	6.9718e+06	5.77881e+06	413335	5.22295e+06	7.86586e+06	7.21912e+06	1.03619e+07	7.17514e+06	682413	6.93257e+06	1.38592e+07
Bacteria	Chloroflexi	Ktedonobacteria	Ktedonobacterales	FCPS473	uncultured bacterium	0.00132594	0.000764541	0.00187312	0.00103015	0.000753072	0.00170699	4.12552e+06	3.62916e+06	4.53664e+06	413335	2.7188e+06	8.80507e+06	7.21912e+06	5.39388e+06	5.63282e+06	682413	3.60874e+06	1.5514e+07
Bacteria	Proteobacteria	Alphaproteobacteria	Rhizobiales	Hyphomicrobiaceae	Hyphomicrobium	0.00132594	0.00112669	0.0022076	0.00194144	0.00136742	0.00225323	4.12552e+06	5.34823e+06	5.34675e+06	778977	4.93676e+06	1.16227e+07	7.21912e+06	7.94888e+06	6.63868e+06	1.28609e+06	6.5527e+06	2.04785e+07
Bacteria	Proteobacteria	Betaproteobacteria	Burkholderiales	Comamonadaceae	Comamonas	0.00132594	0.00197171	0.00133794	0	0.00128815	0.0030043	4.12552e+06	9.3594e+06	3.24045e+06	0	4.65057e+06	1.54969e+07	7.21912e+06	1.39105e+07	4.02344e+06	0	6.17284e+06	2.73047e+07
Bacteria	Proteobacteria	Gammaproteobacteria	Pseudomonadales	Pseudomonadaceae	Pseudomonas	0.00132594	0.0014486	0.000490579	0.000594318	0.00105034	0.00145663	4.12552e+06	6.8763e+06	1.18817e+06	238462	3.792e+06	7.51366e+06	7.21912e+06	1.022e+07	1.47526e+06	393700	5.03324e+06	1.32386e+07
Bacteria	Actinobacteria	Actinobacteria	Frankiales	Geodermatophilaceae	Modestobacter	0.00127291	0.00150896	0.00120415	0.000792424	0.000574713	0.000477957	3.9605e+06	7.16281e+06	2.91641e+06	317950	2.07487e+06	2.46542e+06	6.93035e+06	1.06458e+07	3.6211e+06	524933	2.75404e+06	4.34393e+06
Bacteria	Actinobacteria	Actinobacteria	Frankiales	Nakamurellaceae	Nakamurella	0.00124639	0.00160956	0.00149404	0.000594318	0.00059453	0.00152491	3.87799e+06	7.64033e+06	3.61851e+06	238462	2.14642e+06	7.86586e+06	6.78597e+06	1.13555e+07	4.49285e+06	393700	2.849e+06	1.38592e+07
Bacteria	Actinobacteria	Actinobacteria	Kineosporiales	Kineosporiaceae	Angustibacter	0.00124639	0.000442629	0.000557476	0.000118864	0.000237812	0.000455197	3.87799e+06	2.10109e+06	1.35019e+06	47692.5	858567	2.34802e+06	6.78597e+06	3.12278e+06	1.67644e+06	78740	1.1396e+06	4.13707e+06
Bacteria	Candidate division TM7	uncultured Candidatus Saccharibacteria sp.	Other	Other	Other	0.00124639	0.000865139	0.00356784	0.00118864	0.000871978	0.00111523	3.87799e+06	4.10668e+06	8.64121e+06	476925	3.14808e+06	5.75264e+06	6.78597e+06	6.10361e+06	1.07292e+07	787400	4.17854e+06	1.01358e+07
Bacteria	Proteobacteria	Betaproteobacteria	Burkholderiales	Burkholderiaceae	Ralstonia	0.00124639	0.00124741	0.000334485	0.000713182	0.000475624	0.00186631	3.87799e+06	5.92126e+06	810114	286155	1.71713e+06	9.62687e+06	6.78597e+06	8.80055e+06	1.00586e+06	472440	2.2792e+06	1.6962e+07
Bacteria	Chloroflexi	Anaerolineae	Anaerolineales	Anaerolineaceae	uncultured	0.00121987	0.00273625	0.00706879	0.000356591	0.00108997	0.0030043	3.79548e+06	1.29886e+07	1.71204e+07	143077	3.9351e+06	1.54969e+07	6.64159e+06	1.93044e+07	2.12572e+07	236220	5.22317e+06	2.73047e+07
Bacteria	Cyanobacteria	Chloroplast	uncultured bacterium	Other	Other	0.00121987	0.000181076	0.00147174	0.000713182	0.00184304	0.000477957	3.79548e+06	859537	3.5645e+06	286155	6.65389e+06	2.46542e+06	6.64159e+06	1.2775e+06	4.42579e+06	472440	8.83191e+06	4.34393e+06
Bacteria	Proteobacteria	Deltaproteobacteria	Myxococcales	Cystobacteraceae	uncultured bacterium	0.00121987	0.0008249	0.000758167	0.00162447	0.000733254	0.000637276	3.79548e+06	3.91567e+06	1.83626e+06	651797	2.64725e+06	3.28723e+06	6.64159e+06	5.81972e+06	2.27995e+06	1.07611e+06	3.51377e+06	5.7919e+06
Bacteria	Chlamydiae	Chlamydiae	Chlamydiales	Parachlamydiaceae	Candidatus Protochlamydia	0.00119335	0.0008249	0.000758167	0.00217917	0.000733254	0.00109247	3.71297e+06	3.91567e+06	1.83626e+06	874362	2.64725e+06	5.63524e+06	6.49721e+06	5.81972e+06	2.27995e+06	1.44357e+06	3.51377e+06	9.92897e+06
Bacteria	Firmicutes	Clostridia	Clostridiales	Ruminococcaceae	uncultured	0.00119335	0.000744422	0.00091426	0.00368477	0.000653983	0.000955914	3.71297e+06	3.53365e+06	2.21431e+06	1.47847e+06	2.36106e+06	4.93084e+06	6.49721e+06	5.25194e+06	2.74935e+06	2.44094e+06	3.1339e+06	8.68785e+06
Bacteria	Verrucomicrobia	Verrucomicrobiae	Verrucomicrobiales	Verrucomicrobiaceae	uncultured	0.00119335	0.000704183	0.00196231	0.00150561	0.00158541	0.000409677	3.71297e+06	3.34264e+06	4.75267e+06	604105	5.72378e+06	2.11322e+06	6.49721e+06	4.96805e+06	5.90105e+06	997373	7.59734e+06	3.72336e+06
Bacteria	Actinobacteria	Thermoleophilia	Gaiellales	uncultured	uncultured Rubrobacteridae bacterium	0.00116683	0.00193147	0.00198461	0.000832046	0.000733254	0.00154767	3.63046e+06	9.1684e+06	4.80667e+06	333847	2.64725e+06	7.98326e+06	6.35282e+06	1.36267e+07	5.96811e+06	551180	3.51377e+06	1.4066e+07
Bacteria	Bacteroidetes	Cytophagia	Cytophagales	Cytophagaceae	Cytophaga	0.00116683	0.000502988	0.000445981	0.00348667	0.00103052	0.00304982	3.63046e+06	2.3876e+06	1.08015e+06	1.39898e+06	3.72046e+06	1.57317e+07	6.35282e+06	3.54861e+06	1.34115e+06	2.30971e+06	4.93827e+06	2.77184e+07
Bacteria	Firmicutes	Clostridia	Clostridiales	Lachnospiraceae	uncultured	0.00116683	0.000321912	0.000758167	0.00225841	0.000733254	0.000819355	3.63046e+06	1.52807e+06	1.83626e+06	906157	2.64725e+06	4.22643e+06	6.35282e+06	2.27111e+06	2.27995e+06	1.49606e+06	3.51377e+06	7.44673e+06
Bacteria	Firmicutes	Bacilli	Bacillales	Paenibacillaceae	Cohnella	0.00111379	0.000502988	0.000312186	0.00202068	0.000673801	0.000660036	3.46544e+06	2.3876e+06	756106	810772	2.43261e+06	3.40463e+06	6.06406e+06	3.54861e+06	938804	1.33858e+06	3.22887e+06	5.99875e+06
Bacteria	Planctomycetes	Planctomycetacia	Planctomycetales	Planctomycetaceae	Isosphaera	0.00111379	0.00110657	0.00249749	0.000594318	0.000634166	0.00236703	3.46544e+06	5.25273e+06	6.04885e+06	238462	2.28951e+06	1.22097e+07	6.06406e+06	7.80694e+06	7.51043e+06	393700	3.03894e+06	2.15128e+07
Bacteria	Actinobacteria	Acidimicrobiia	Acidimicrobiales	Acidimicrobiaceae	uncultured	0.00108727	0.000724302	0.000981157	0.000871667	0.000891795	0.000819355	3.38293e+06	3.43815e+06	2.37633e+06	349745	3.21963e+06	4.22643e+06	5.91968e+06	5.11e+06	2.95053e+06	577426	4.2735e+06	7.44673e+06
Bacteria	Chloroflexi	S085	uncultured bacterium	Other	Other	0.00108727	0.0022735	0.000958858	0.000356591	0.000990884	0.00270842	3.38293e+06	1.0792e+07	2.32233e+06	143077	3.57736e+06	1.39707e+07	5.91968e+06	1.60397e+07	2.88347e+06	236220	4.74834e+06	2.46156e+07
Bacteria	Chloroflexi	Ktedonobacteria	Ktedonobacterales	JG30a-KF-32	uncultured bacterium	0.00106075	0.000321912	0.000869662	0.00103015	0.00025763	0.000364158	3.30042e+06	1.52807e+06	2.1063e+06	413335	930114	1.87841e+06	5.77529e+06	2.27111e+06	2.61524e+06	682413	1.23457e+06	3.30966e+06
Bacteria	Proteobacteria	Alphaproteobacteria	Rhodospirillales	Acetobacteraceae	Acidicaldus	0.00106075	0.00217291	0.00156093	0.000752803	0.003587	0.00207115	3.30042e+06	1.03144e+07	3.78053e+06	302052	1.29501e+07	1.06835e+07	5.77529e+06	1.533e+07	4.69402e+06	498686	1.7189e+07	1.88237e+07
Bacteria	WD272	uncultured bacterium	Other	Other	Other	0.00103424	0.000663944	0.000579775	0.000554697	0.000733254	0.000546237	3.21791e+06	3.15164e+06	1.4042e+06	222565	2.64725e+06	2.81762e+06	5.63091e+06	4.68416e+06	1.74349e+06	367453	3.51377e+06	4.96449e+06
Bacteria	Proteobacteria	Alphaproteobacteria	Rhodospirillales	I-10	uncultured bacterium	0.00100772	0.000744422	0.000512878	0.000792424	0.000911613	0.000546237	3.1354e+06	3.53365e+06	1.24217e+06	317950	3.29117e+06	2.81762e+06	5.48653e+06	5.25194e+06	1.54232e+06	524933	4.36847e+06	4.96449e+06
Bacteria	Proteobacteria	Deltaproteobacteria	Bdellovibrionales	Bdellovibrionaceae	Bdellovibrio	0.00100772	0.000342032	0.000891961	0.00106977	0.00112961	0.000273118	3.1354e+06	1.62357e+06	2.1603e+06	429232	4.07819e+06	1.40881e+06	5.48653e+06	2.41305e+06	2.6823e+06	708660	5.4131e+06	2.48224e+06
Bacteria	Proteobacteria	Deltaproteobacteria	GR-WP33-30	uncultured Myxococcales bacterium	Other	0.00100772	0.000885258	0.000178392	0.000396212	0.000753072	0.000773835	3.1354e+06	4.20218e+06	432061	158975	2.7188e+06	3.99163e+06	5.48653e+06	6.24555e+06	536459	262467	3.60874e+06	7.03302e+06
Bacteria	Proteobacteria	Deltaproteobacteria	Myxococcales	Sandaracinaceae	uncultured bacterium	0.00100772	0.000704183	0.00120415	0.00158485	0.00154578	0.000477957	3.1354e+06	3.34264e+06	2.91641e+06	635900	5.58068e+06	2.46542e+06	5.48653e+06	4.96805e+06	3.6211e+06	1.04987e+06	7.4074e+06	4.34393e+06
Bacteria	Acidobacteria	Acidobacteria	Subgroup 6	uncultured Acidobacteriales bacterium	Other	0.000981198	0.0010261	0.00115955	0.000594318	0.000871978	0.000864875	3.05289e+06	4.87071e+06	2.80839e+06	238462	3.14808e+06	4.46123e+06	5.34215e+06	7.23916e+06	3.48698e+06	393700	4.17854e+06	7.86044e+06
Bacteria	Proteobacteria	Alphaproteobacteria	Rhodospirillales	Acetobacteraceae	Rhodopila	0.000981198	0.000684063	0.000579775	0.000673561	0.00261593	0.000864875	3.05289e+06	3.24714e+06	1.4042e+06	270257	9.44424e+06	4.46123e+06	5.34215e+06	4.82611e+06	1.74349e+06	446193	1.25356e+07	7.86044e+06
Bacteria	Proteobacteria	Alphaproteobacteria	Rhodospirillales	JG37-AG-20	uncultured alpha proteobacterium	0.000981198	0.00179064	0.000936559	0.0020603	0.00107015	0.00161595	3.05289e+06	8.49987e+06	2.26832e+06	826669	3.86355e+06	8.33546e+06	5.34215e+06	1.2633e+07	2.81641e+06	1.36483e+06	5.1282e+06	1.46866e+07
Bacteria	SM2F11	uncultured bacterium	Other	Other	Other	0.000981198	0.000865139	0.00285428	0.000990531	0.000871978	0.00102419	3.05289e+06	4.10668e+06	6.91297e+06	397437	3.14808e+06	5.28304e+06	5.34215e+06	6.10361e+06	8.58335e+06	656166	4.17854e+06	9.30841e+06
Bacteria	Acidobacteria	Acidobacteria	Acidobacteriales	Acidobacteriaceae (Subgroup 1)	Acidobacterium	0.000954679	0.000543227	0.000445981	0.00126788	0.000356718	0.000455197	2.97037e+06	2.57861e+06	1.08015e+06	508720	1.28785e+06	2.34802e+06	5.19777e+06	3.8325e+06	1.34115e+06	839893	1.7094e+06	4.13707e+06
Bacteria	Proteobacteria	Gammaproteobacteria	Xanthomonadales	Xanthomonadaceae	Luteimonas	0.000954679	0.00120717	0.00136024	0.000237727	0.000971066	0.00145663	2.97037e+06	5.73025e+06	3.29446e+06	95384.9	3.50581e+06	7.51366e+06	5.19777e+06	8.51666e+06	4.0905e+06	157480	4.65337e+06	1.32386e+07
Bacteria	Proteobacteria	Gammaproteobacteria	Xanthomonadales	uncultured	uncultured gamma proteobacterium	0.000954679	0.00120717	0.000334485	0.000396212	0.0010107	0.000637276	2.97037e+06	5.73025e+06	810114	158975	3.64891e+06	3.28723e+06	5.19777e+06	8.51666e+06	1.00586e+06	262467	4.8433e+06	5.7919e+06
Bacteria	Proteobacteria	Gammaproteobacteria	Xanthomonadales	Xanthomonadaceae	Xanthomonas	0.00092816	0.000885258	0.000557476	0.00162447	0.000416171	0.00172975	2.88786e+06	4.20218e+06	1.35019e+06	651797	1.50249e+06	8.92247e+06	5.05338e+06	6.24555e+06	1.67644e+06	1.07611e+06	1.9943e+06	1.57209e+07
Bacteria	Actinobacteria	Actinobacteria	Micrococcales	Dermacoccaceae	Flexivirga	0.000901642	0.000201195	0.00046828	0	0.000455807	0.000318638	2.80535e+06	955041	1.13416e+06	0	1.64559e+06	1.64361e+06	4.909e+06	1.41944e+06	1.40821e+06	0	2.18423e+06	2.89595e+06
Bacteria	Candidate division OD1	uncultured Parcubacteria bacterium	Other	Other	Other	0.000901642	0.00122729	0.00173932	0.000713182	0.000891795	0.000682796	2.80535e+06	5.82575e+06	4.21259e+06	286155	3.21963e+06	3.52203e+06	4.909e+06	8.6586e+06	5.23048e+06	472440	4.2735e+06	6.20561e+06
Bacteria	Chloroflexi	KD4-96	bacterium Ellin6529	Other	Other	0.000901642	0.00152908	0.000780466	0.000990531	0.000356718	0.00195735	2.80535e+06	7.25831e+06	1.89026e+06	397437	1.28785e+06	1.00965e+07	4.909e+06	1.07878e+07	2.34701e+06	656166	1.7094e+06	1.77894e+07
Bacteria	Planctomycetes	Planctomycetacia	Planctomycetales	Planctomycetaceae	Pirellula	0.000901642	0.000362151	0.000512878	0.00106977	0.00132778	0.000955914	2.80535e+06	1.71907e+06	1.24217e+06	429232	4.79367e+06	4.93084e+06	4.909e+06	2.555e+06	1.54232e+06	708660	6.36277e+06	8.68785e+06
No blast hit	Other	Other	Other	Other	Other	0.000901642	0.00040239	0.00091426	0.00162447	0.0012287	0.00168423	2.80535e+06	1.91008e+06	2.21431e+06	651797	4.43593e+06	8.68767e+06	4.909e+06	2.83889e+06	2.74935e+06	1.07611e+06	5.88794e+06	1.53072e+07
Bacteria	Actinobacteria	Actinobacteria	Micrococcales	Micrococcaceae	Sinomonas	0.000875123	0.000684063	0.000334485	0.00031697	0.000317083	0.000273118	2.72284e+06	3.24714e+06	810114	127180	1.14476e+06	1.40881e+06	4.76462e+06	4.82611e+06	1.00586e+06	209973	1.51947e+06	2.48224e+06
Bacteria	Firmicutes	Bacilli	Bacillales	Planococcaceae	Lysinibacillus	0.000875123	0.000181076	0.000780466	0.0020603	0.000653983	0.000364158	2.72284e+06	859537	1.89026e+06	826669	2.36106e+06	1.87841e+06	4.76462e+06	1.2775e+06	2.34701e+06	1.36483e+06	3.1339e+06	3.30966e+06
Bacteria	Proteobacteria	Gammaproteobacteria	Xanthomonadales	uncultured	gamma proteobacterium MCF85	0.000875123	0.00040239	0.000334485	0.000911288	0.00085216	0.000568997	2.72284e+06	1.91008e+06	810114	365642	3.07653e+06	2.93502e+06	4.76462e+06	2.83889e+06	1.00586e+06	603673	4.08357e+06	5.17134e+06
Bacteria	Chlamydiae	Chlamydiae	Chlamydiales	Parachlamydiaceae	Candidatus Metachlamydia	0.000848604	0.000623705	0.000579775	0.00150561	0.000574713	0.000477957	2.64033e+06	2.96063e+06	1.4042e+06	604105	2.07487e+06	2.46542e+06	4.62024e+06	4.40027e+06	1.74349e+06	997373	2.75404e+06	4.34393e+06
Bacteria	Nitrospirae	Nitrospira	Nitrospirales	Nitrospiraceae	Nitrospira	0.000848604	0.000301793	0.00151633	0.000118864	0.000753072	0.000318638	2.64033e+06	1.43256e+06	3.67251e+06	47692.5	2.7188e+06	1.64361e+06	4.62024e+06	2.12916e+06	4.5599e+06	78740	3.60874e+06	2.89595e+06
Bacteria	Proteobacteria	Alphaproteobacteria	Sphingomonadales	Erythrobacteraceae	Porphyrobacter	0.000848604	0.00229362	0.000758167	0.00146599	0.000971066	0.0025491	2.64033e+06	1.08875e+07	1.83626e+06	588207	3.50581e+06	1.31489e+07	4.62024e+06	1.61817e+07	2.27995e+06	971126	4.65337e+06	2.31676e+07
Bacteria	Proteobacteria	Deltaproteobacteria	Myxococcales	uncultured	uncultured delta proteobacterium	0.000848604	0.00213267	0.000936559	0.000792424	0.000753072	0.00172975	2.64033e+06	1.01234e+07	2.26832e+06	317950	2.7188e+06	8.92247e+06	4.62024e+06	1.50461e+07	2.81641e+06	524933	3.60874e+06	1.57209e+07
Bacteria	Proteobacteria	Gammaproteobacteria	Xanthomonadales	Xanthomonadaceae	Thermomonas	0.000848604	0.000985856	0.000758167	0.000832046	0.000554895	0.000568997	2.64033e+06	4.6797e+06	1.83626e+06	333847	2.00332e+06	2.93502e+06	4.62024e+06	6.95527e+06	2.27995e+06	551180	2.65907e+06	5.17134e+06
Bacteria	Actinobacteria	Actinobacteria	Micrococcales	Microbacteriaceae	Leifsonia	0.000822085	0.000221315	0.000200691	0.000237727	0.000217994	0.000364158	2.55782e+06	1.05055e+06	486068	95384.9	787020	1.87841e+06	4.47585e+06	1.56139e+06	603517	157480	1.04463e+06	3.30966e+06
Bacteria	Bacteroidetes	Cytophagia	Cytophagales	Cytophagaceae	Chryseolinea	0.000822085	0.000221315	0.000936559	0.000594318	0.000971066	0.000204839	2.55782e+06	1.05055e+06	2.26832e+06	238462	3.50581e+06	1.05661e+06	4.47585e+06	1.56139e+06	2.81641e+06	393700	4.65337e+06	1.86168e+06
Bacteria	Bacteroidetes	Sphingobacteriia	Sphingobacteriales	Chitinophagaceae	Flavisolibacter	0.000822085	0.000764541	0.00149404	0.00134712	0.000673801	0.000182079	2.55782e+06	3.62916e+06	3.61851e+06	540515	2.43261e+06	939207	4.47585e+06	5.39388e+06	4.49285e+06	892386	3.22887e+06	1.65483e+06
Bacteria	Chloroflexi	JG37-AG-4	uncultured bacterium	Other	Other	0.000822085	0.000442629	0.00207381	0.00154523	0.000792707	0.000637276	2.55782e+06	2.10109e+06	5.0227e+06	620002	2.86189e+06	3.28723e+06	4.47585e+06	3.12278e+06	6.23634e+06	1.02362e+06	3.79867e+06	5.7919e+06
Bacteria	Planctomycetes	Planctomycetacia	Planctomycetales	Planctomycetaceae	Singulisphaera	0.000822085	0.000724302	0.00285428	0.000515076	0.000376536	0.00195735	2.55782e+06	3.43815e+06	6.91297e+06	206667	1.3594e+06	1.00965e+07	4.47585e+06	5.11e+06	8.58335e+06	341206	1.80437e+06	1.77894e+07
Bacteria	Acidobacteria	Acidobacteria	Subgroup 4	Unknown Family	Blastocatella	0.000769047	0.00080478	0.000891961	0.000237727	0.000733254	0.000773835	2.3928e+06	3.82016e+06	2.1603e+06	95384.9	2.64725e+06	3.99163e+06	4.18709e+06	5.67777e+06	2.6823e+06	157480	3.51377e+06	7.03302e+06
Bacteria	Bacteroidetes	Sphingobacteriia	Sphingobacteriales	CWT CU03-E12	uncultured Bacteroidetes bacterium	0.000769047	0.000382271	0.000289887	0.000792424	0.000911613	0.000477957	2.3928e+06	1.81458e+06	702098	317950	3.29117e+06	2.46542e+06	4.18709e+06	2.69694e+06	871746	524933	4.36847e+06	4.34393e+06
Bacteria	Bacteroidetes	Sphingobacteriia	Sphingobacteriales	Saprospiraceae	uncultured	0.000769047	0.000221315	0.000356784	0.000673561	0.00051526	0.000204839	2.3928e+06	1.05055e+06	864121	270257	1.86023e+06	1.05661e+06	4.18709e+06	1.56139e+06	1.07292e+06	446193	2.46913e+06	1.86168e+06
Bacteria	Nitrospirae	Nitrospira	Nitrospirales	0319-6A21	uncultured bacterium	0.000769047	0.000563346	0.00731408	0.000435833	0.000911613	0.000477957	2.3928e+06	2.67412e+06	1.77145e+07	174872	3.29117e+06	2.46542e+06	4.18709e+06	3.97444e+06	2.19948e+07	288713	4.36847e+06	4.34393e+06
Bacteria	Proteobacteria	Betaproteobacteria	Hydrogenophilales	Hydrogenophilaceae	Thiobacillus	0.000769047	0.000221315	0.000490579	0.000752803	0.000653983	0.000477957	2.3928e+06	1.05055e+06	1.18817e+06	302052	2.36106e+06	2.46542e+06	4.18709e+06	1.56139e+06	1.47526e+06	498686	3.1339e+06	4.34393e+06
Bacteria	Proteobacteria	Deltaproteobacteria	GR-WP33-30	uncultured delta proteobacterium	Other	0.000769047	0.000261554	0.000780466	0.00110939	0.000653983	0.000318638	2.3928e+06	1.24155e+06	1.89026e+06	445130	2.36106e+06	1.64361e+06	4.18709e+06	1.84528e+06	2.34701e+06	734906	3.1339e+06	2.89595e+06
Bacteria	Actinobacteria	Actinobacteria	Frankiales	Geodermatophilaceae	uncultured	0.000742528	0.000241434	0.00022299	3.96212e-05	0.000138724	0.000409677	2.31029e+06	1.14605e+06	540076	15897.5	500831	2.11322e+06	4.04271e+06	1.70333e+06	670574	26246.7	664767	3.72336e+06
Bacteria	Actinobacteria	Actinobacteria	Micrococcales	Microbacteriaceae	Herbiconiux	0.000742528	0.00114681	0.000869662	0.00118864	0.00051526	0.000773835	2.31029e+06	5.44374e+06	2.1063e+06	476925	1.86023e+06	3.99163e+06	4.04271e+06	8.09083e+06	2.61524e+06	787400	2.46913e+06	7.03302e+06
Bacteria	Firmicutes	Bacilli	Bacillales	Bacillaceae	Paucisalibacillus	0.000742528	0.000281673	0.000825064	0.0031697	0.000634166	0.000386918	2.31029e+06	1.33706e+06	1.99828e+06	1.2718e+06	2.28951e+06	1.99582e+06	4.04271e+06	1.98722e+06	2.48112e+06	2.09973e+06	3.03894e+06	3.51651e+06
Bacteria	Proteobacteria	Alphaproteobacteria	Rhizobiales	Methylobacteriaceae	Methylobacterium	0.000742528	0.000502988	0.00127104	0.00031697	0.000653983	0.000455197	2.31029e+06	2.3876e+06	3.07843e+06	127180	2.36106e+06	2.34802e+06	4.04271e+06	3.54861e+06	3.82227e+06	209973	3.1339e+06	4.13707e+06
Bacteria	Proteobacteria	Deltaproteobacteria	Myxococcales	Sandaracinaceae	Sandaracinus	0.000742528	0.000905378	0.000312186	0	0.00085216	0.000341398	2.31029e+06	4.29769e+06	756106	0	3.07653e+06	1.76101e+06	4.04271e+06	6.38749e+06	938804	0	4.08357e+06	3.1028e+06
Bacteria	Cyanobacteria	Chloroplast	unidentified marine bacterioplankton	Other	Other	0.000716009	0.000281673	0.000535177	0.000990531	0.00170432	0.000523477	2.22778e+06	1.33706e+06	1.29618e+06	397437	6.15306e+06	2.70022e+06	3.89832e+06	1.98722e+06	1.60938e+06	656166	8.16714e+06	4.75763e+06
Bacteria	Firmicutes	Bacilli	Bacillales	Sporolactobacillaceae	Pullulanibacillus	0.000716009	0.000221315	0.000668971	0.00198106	0.000535077	0.000455197	2.22778e+06	1.05055e+06	1.62023e+06	794874	1.93178e+06	2.34802e+06	3.89832e+06	1.56139e+06	2.01172e+06	1.31233e+06	2.5641e+06	4.13707e+06
Bacteria	Proteobacteria	Betaproteobacteria	Nitrosomonadales	Gallionellaceae	uncultured	0.000716009	0.000362151	0.000512878	7.92424e-05	0.000693619	0.000409677	2.22778e+06	1.71907e+06	1.24217e+06	31795	2.50415e+06	2.11322e+06	3.89832e+06	2.555e+06	1.54232e+06	52493.3	3.32384e+06	3.72336e+06
Bacteria	Proteobacteria	Gammaproteobacteria	Xanthomonadales	Nevskiaceae	Nevskia	0.000716009	0.00209243	0.000133794	0	0.000931431	0.00145663	2.22778e+06	9.93243e+06	324045	0	3.36272e+06	7.51366e+06	3.89832e+06	1.47622e+07	402344	0	4.46344e+06	1.32386e+07
Bacteria	Candidate division OD1	uncultured soil bacterium	Other	Other	Other	0.000689491	0.00040239	0.00100346	7.92424e-05	0.00085216	0.000341398	2.14527e+06	1.91008e+06	2.43034e+06	31795	3.07653e+06	1.76101e+06	3.75394e+06	2.83889e+06	3.01758e+06	52493.3	4.08357e+06	3.1028e+06
Bacteria	Cyanobacteria	ML635J-21	uncultured bacterium	Other	Other	0.000689491	0.000321912	0.000245289	0.00174333	0.000753072	0.000409677	2.14527e+06	1.52807e+06	594083	699489	2.7188e+06	2.11322e+06	3.75394e+06	2.27111e+06	737631	1.15485e+06	3.60874e+06	3.72336e+06
Bacteria	Firmicutes	Bacilli	Bacillales	Alicyclobacillaceae	Alicyclobacillus	0.000689491	8.0478e-05	0.000668971	0.00126788	0.000713436	0.000364158	2.14527e+06	382016	1.62023e+06	508720	2.5757e+06	1.87841e+06	3.75394e+06	567777	2.01172e+06	839893	3.4188e+06	3.30966e+06
Bacteria	Firmicutes	Clostridia	Clostridiales	Family XVIII	uncultured	0.000689491	0.000502988	0.000312186	0.00217917	0.000416171	0.000250358	2.14527e+06	2.3876e+06	756106	874362	1.50249e+06	1.29141e+06	3.75394e+06	3.54861e+06	938804	1.44357e+06	1.9943e+06	2.27539e+06
Bacteria	Proteobacteria	Gammaproteobacteria	Legionellales	Legionellaceae	Legionella	0.000689491	0.000482868	0.000334485	0.000594318	0.000673801	0.000432437	2.14527e+06	2.2921e+06	810114	238462	2.43261e+06	2.23062e+06	3.75394e+06	3.40666e+06	1.00586e+06	393700	3.22887e+06	3.93022e+06
Bacteria	Actinobacteria	Thermoleophilia	Solirubrobacterales	Elev-16S-1332	uncultured bacterium	0.000662972	0.00042251	0.00127104	0.000673561	0.000554895	0.000660036	2.06276e+06	2.00559e+06	3.07843e+06	270257	2.00332e+06	3.40463e+06	3.60956e+06	2.98083e+06	3.82227e+06	446193	2.65907e+06	5.99875e+06
Bacteria	Bacteroidetes	Sphingobacteriia	Sphingobacteriales	Chitinophagaceae	Ferruginibacter	0.000662972	0.000543227	0.000535177	0.00106977	0.000772889	0.000432437	2.06276e+06	2.57861e+06	1.29618e+06	429232	2.79034e+06	2.23062e+06	3.60956e+06	3.8325e+06	1.60938e+06	708660	3.7037e+06	3.93022e+06
Bacteria	Chlamydiae	Chlamydiae	Chlamydiales	cvE6	uncultured Chlamydiales bacterium	0.000662972	0.000140837	0.000178392	7.92424e-05	0.000336901	6.82796e-05	2.06276e+06	668529	432061	31795	1.2163e+06	352203	3.60956e+06	993610	536459	52493.3	1.61443e+06	620561
Bacteria	Gemmatimonadetes	Gemmatimonadetes	S0134 terrestrial group	uncultured bacterium	Other	0.000662972	0.000301793	0.00046828	0.00174333	0.000455807	0.000364158	2.06276e+06	1.43256e+06	1.13416e+06	699489	1.64559e+06	1.87841e+06	3.60956e+06	2.12916e+06	1.40821e+06	1.15485e+06	2.18423e+06	3.30966e+06
Bacteria	Proteobacteria	Deltaproteobacteria	Myxococcales	Polyangiaceae	Byssovorax	0.000662972	0.000663944	0.000646672	0.00134712	0.000317083	0.00102419	2.06276e+06	3.15164e+06	1.56622e+06	540515	1.14476e+06	5.28304e+06	3.60956e+06	4.68416e+06	1.94466e+06	892386	1.51947e+06	9.30841e+06
Bacteria	Spirochaetae	Spirochaetes	Spirochaetales	Spirochaetaceae	Spirochaeta	0.000636453	0.000442629	0.000379084	3.96212e-05	0.000455807	0.000273118	1.98025e+06	2.10109e+06	918129	15897.5	1.64559e+06	1.40881e+06	3.46518e+06	3.12278e+06	1.13998e+06	26246.7	2.18423e+06	2.48224e+06
Bacteria	Actinobacteria	Actinobacteria	Micromonosporales	Micromonosporaceae	Actinoplanes	0.000609934	0.00126753	0.00347865	0.000158485	0.00178359	0.00182079	1.89774e+06	6.01676e+06	8.42518e+06	63590	6.43925e+06	9.39207e+06	3.32079e+06	8.94249e+06	1.0461e+07	104987	8.54701e+06	1.65483e+07
Bacteria	Actinobacteria	Actinobacteria	Streptosporangiales	Thermomonosporaceae	Thermobispora	0.000609934	0.000382271	0.000802765	0.00142636	0.000336901	0.000341398	1.89774e+06	1.81458e+06	1.94427e+06	572310	1.2163e+06	1.76101e+06	3.32079e+06	2.69694e+06	2.41407e+06	944879	1.61443e+06	3.1028e+06
Bacteria	Proteobacteria	Alphaproteobacteria	Rhodospirillales	DA111	uncultured forest soil bacterium	0.000609934	0.00042251	0.000535177	0.000752803	0.00051526	0.000455197	1.89774e+06	2.00559e+06	1.29618e+06	302052	1.86023e+06	2.34802e+06	3.32079e+06	2.98083e+06	1.60938e+06	498686	2.46913e+06	4.13707e+06
Bacteria	Proteobacteria	Gammaproteobacteria	Xanthomonadales	Nevskiaceae	Alkanibacter	0.000609934	8.0478e-05	0.000334485	3.96212e-05	0.000614348	0.000113799	1.89774e+06	382016	810114	15897.5	2.21796e+06	587004	3.32079e+06	567777	1.00586e+06	26246.7	2.94397e+06	1.03427e+06
Bacteria	Actinobacteria	Actinobacteria	Micrococcales	Demequinaceae	Demequina	0.000583415	0.000201195	0.000579775	7.92424e-05	0.000396354	0.000159319	1.81523e+06	955041	1.4042e+06	31795	1.43094e+06	821806	3.17641e+06	1.41944e+06	1.74349e+06	52493.3	1.89933e+06	1.44798e+06
Bacteria	Actinobacteria	Actinobacteria	Micrococcales	Intrasporangiaceae	Terrabacter	0.000583415	8.0478e-05	0.000289887	3.96212e-05	0.000237812	6.82796e-05	1.81523e+06	382016	702098	15897.5	858567	352203	3.17641e+06	567777	871746	26246.7	1.1396e+06	620561
Bacteria	Actinobacteria	Actinobacteria	Pseudonocardiales	Pseudonocardiaceae	Pseudonocardia	0.000583415	0.000724302	0.000624373	0.000673561	0.000237812	0.000432437	1.81523e+06	3.43815e+06	1.51221e+06	270257	858567	2.23062e+06	3.17641e+06	5.11e+06	1.87761e+06	446193	1.1396e+06	3.93022e+06
Bacteria	Planctomycetes	Planctomycetacia	Planctomycetales	Planctomycetaceae	Schlesneria	0.000583415	0.000623705	0.000334485	0.000277349	0.000891795	0.000660036	1.81523e+06	2.96063e+06	810114	111282	3.21963e+06	3.40463e+06	3.17641e+06	4.40027e+06	1.00586e+06	183727	4.2735e+06	5.99875e+06
Bacteria	Proteobacteria	Alphaproteobacteria	Rhizobiales	Bradyrhizobiaceae	Rhodopseudomonas	0.000583415	0.00042251	0.000735868	0.00031697	0.000693619	0.000295878	1.81523e+06	2.00559e+06	1.78225e+06	127180	2.50415e+06	1.52621e+06	3.17641e+06	2.98083e+06	2.21289e+06	209973	3.32384e+06	2.6891e+06
Bacteria	Bacteroidetes	Flavobacteriia	Flavobacteriales	NS9 marine group	uncultured bacterium	0.000556896	0.000301793	0.000624373	0.000515076	0.00051526	0.000295878	1.73272e+06	1.43256e+06	1.51221e+06	206667	1.86023e+06	1.52621e+06	3.03203e+06	2.12916e+06	1.87761e+06	341206	2.46913e+06	2.6891e+06
Bacteria	Chloroflexi	Ktedonobacteria	C0119	uncultured Chloroflexi bacterium	Other	0.000556896	0.000925497	0.000200691	7.92424e-05	0.000416171	0.000728316	1.73272e+06	4.39319e+06	486068	31795	1.50249e+06	3.75683e+06	3.03203e+06	6.52944e+06	603517	52493.3	1.9943e+06	6.61931e+06
Bacteria	Cyanobacteria	Chloroplast	Persicaria minor	Other	Other	0.000556896	0.000261554	0.000423682	0.000752803	0.000713436	0.000386918	1.73272e+06	1.24155e+06	1.02614e+06	302052	2.5757e+06	1.99582e+06	3.03203e+06	1.84528e+06	1.27409e+06	498686	3.4188e+06	3.51651e+06
Bacteria	Proteobacteria	Betaproteobacteria	Nitrosomonadales	Gallionellaceae	Sideroxydans	0.000556896	0.000342032	0.00022299	0.000237727	0.000574713	0.000477957	1.73272e+06	1.62357e+06	540076	95384.9	2.07487e+06	2.46542e+06	3.03203e+06	2.41305e+06	670574	157480	2.75404e+06	4.34393e+06
Bacteria	Actinobacteria	Thermoleophilia	Solirubrobacterales	Solirubrobacteraceae	Solirubrobacter	0.000530377	0.000684063	0.00100346	7.92424e-05	0.000396354	0.000933154	1.65021e+06	3.24714e+06	2.43034e+06	31795	1.43094e+06	4.81344e+06	2.88765e+06	4.82611e+06	3.01758e+06	52493.3	1.89933e+06	8.481e+06
Bacteria	Firmicutes	Bacilli	Bacillales	Bacillaceae	Ureibacillus	0.000530377	0.000221315	0.00115955	0.00233765	0.000792707	0.000341398	1.65021e+06	1.05055e+06	2.80839e+06	937952	2.86189e+06	1.76101e+06	2.88765e+06	1.56139e+06	3.48698e+06	1.54855e+06	3.79867e+06	3.1028e+06
Bacteria	Firmicutes	Bacilli	Bacillales	Paenibacillaceae	Brevibacillus	0.000530377	0.000221315	0.000312186	0.00233765	0.000416171	9.10394e-05	1.65021e+06	1.05055e+06	756106	937952	1.50249e+06	469604	2.88765e+06	1.56139e+06	938804	1.54855e+06	1.9943e+06	827414
Bacteria	Proteobacteria	Alphaproteobacteria	Caulobacterales	Caulobacteraceae	Asticcacaulis	0.000530377	0.000301793	0.000401383	0.00031697	0.000435989	9.10394e-05	1.65021e+06	1.43256e+06	972136	127180	1.57404e+06	469604	2.88765e+06	2.12916e+06	1.20703e+06	209973	2.08927e+06	827414
Bacteria	Proteobacteria	Alphaproteobacteria	Rhodospirillales	DA111	uncultured Nitrosomonadales bacterium	0.000530377	0.000382271	0.00046828	0.00031697	0.000574713	0.000182079	1.65021e+06	1.81458e+06	1.13416e+06	127180	2.07487e+06	939207	2.88765e+06	2.69694e+06	1.40821e+06	209973	2.75404e+06	1.65483e+06
Bacteria	Proteobacteria	Deltaproteobacteria	Myxococcales	Cystobacteraceae	Anaeromyxobacter	0.000530377	0.000603585	0.000334485	0.000990531	0.000376536	0.000682796	1.65021e+06	2.86512e+06	810114	397437	1.3594e+06	3.52203e+06	2.88765e+06	4.25833e+06	1.00586e+06	656166	1.80437e+06	6.20561e+06
Bacteria	Actinobacteria	Thermoleophilia	Solirubrobacterales	0319-6M6	uncultured bacterium	0.000503858	0.000382271	0.000825064	0.00031697	0.000931431	0.000568997	1.5677e+06	1.81458e+06	1.99828e+06	127180	3.36272e+06	2.93502e+06	2.74327e+06	2.69694e+06	2.48112e+06	209973	4.46344e+06	5.17134e+06
Bacteria	Chlorobi	Chlorobia	Chlorobiales	OPB56	uncultured bacterium	0.000503858	0.000241434	0.000445981	0.000158485	0.000356718	0.000273118	1.5677e+06	1.14605e+06	1.08015e+06	63590	1.28785e+06	1.40881e+06	2.74327e+06	1.70333e+06	1.34115e+06	104987	1.7094e+06	2.48224e+06
Bacteria	Planctomycetes	OM190	uncultured bacterium	Other	Other	0.000503858	0.000321912	0.00022299	0.000158485	0.00051526	0.000250358	1.5677e+06	1.52807e+06	540076	63590	1.86023e+06	1.29141e+06	2.74327e+06	2.27111e+06	670574	104987	2.46913e+06	2.27539e+06
Bacteria	Planctomycetes	Phycisphaerae	WD2101 soil group	uncultured planctomycete	Other	0.000503858	0.000502988	0.000847363	0.00106977	0.00051526	0.000819355	1.5677e+06	2.3876e+06	2.05229e+06	429232	1.86023e+06	4.22643e+06	2.74327e+06	3.54861e+06	2.54818e+06	708660	2.46913e+06	7.44673e+06
Bacteria	Armatimonadetes	uncultured bacterium	Other	Other	Other	0.00047734	0.000261554	0.000379084	0.000198106	0.000435989	0.000364158	1.48519e+06	1.24155e+06	918129	79487.4	1.57404e+06	1.87841e+06	2.59888e+06	1.84528e+06	1.13998e+06	131233	2.08927e+06	3.30966e+06
Bacteria	Cyanobacteria	Chloroplast	uncultured Chlorella	Other	Other	0.00047734	0.000221315	0.000267588	0	0.000951249	0.000341398	1.48519e+06	1.05055e+06	648091	0	3.43427e+06	1.76101e+06	2.59888e+06	1.56139e+06	804689	0	4.5584e+06	3.1028e+06
Bacteria	Proteobacteria	Gammaproteobacteria	Xanthomonadales	Xanthomonadales Incertae Sedis	uncultured	0.00047734	0.000724302	0.000133794	7.92424e-05	0.000317083	0.000318638	1.48519e+06	3.43815e+06	324045	31795	1.14476e+06	1.64361e+06	2.59888e+06	5.11e+06	402344	52493.3	1.51947e+06	2.89595e+06
Bacteria	Proteobacteria	SK259	uncultured bacterium	Other	Other	0.00047734	0.000502988	0.00022299	0.000158485	0.00107015	0.000295878	1.48519e+06	2.3876e+06	540076	63590	3.86355e+06	1.52621e+06	2.59888e+06	3.54861e+06	670574	104987	5.1282e+06	2.6891e+06
Bacteria	Bacteroidetes	Sphingobacteriia	Sphingobacteriales	Chitinophagaceae	Terrimonas	0.000450821	0.000120717	0.000557476	0.000396212	0.000733254	6.82796e-05	1.40268e+06	573025	1.35019e+06	158975	2.64725e+06	352203	2.4545e+06	851666	1.67644e+06	262467	3.51377e+06	620561
Bacteria	Candidate division OP11	uncultured bacterium	Other	Other	Other	0.000450821	0.000321912	0.000289887	0.000396212	0.000396354	0.000182079	1.40268e+06	1.52807e+06	702098	158975	1.43094e+06	939207	2.4545e+06	2.27111e+06	871746	262467	1.89933e+06	1.65483e+06
Bacteria	Chloroflexi	Chloroflexia	Chloroflexales	Roseiflexaceae	Roseiflexus	0.000450821	0.00080478	0.00191772	0.000356591	0.00208086	0.000842115	1.40268e+06	3.82016e+06	4.64465e+06	143077	7.51246e+06	4.34383e+06	2.4545e+06	5.67777e+06	5.76694e+06	236220	9.97151e+06	7.65358e+06
Bacteria	Firmicutes	Bacilli	Bacillales	Paenibacillaceae	Oxalophagus	0.000450821	0.000221315	0.000602074	0.00150561	0.000336901	0.000250358	1.40268e+06	1.05055e+06	1.4582e+06	604105	1.2163e+06	1.29141e+06	2.4545e+06	1.56139e+06	1.81055e+06	997373	1.61443e+06	2.27539e+06
Bacteria	Firmicutes	Bacilli	Bacillales	Thermoactinomycetaceae	Planifilum	0.000450821	0.000301793	0.000847363	0.00198106	0.000574713	0.000227599	1.40268e+06	1.43256e+06	2.05229e+06	794874	2.07487e+06	1.17401e+06	2.4545e+06	2.12916e+06	2.54818e+06	1.31233e+06	2.75404e+06	2.06854e+06
Bacteria	Proteobacteria	Alphaproteobacteria	Rhizobiales	Phyllobacteriaceae	Nitratireductor	0.000450821	0.000382271	0.000401383	0.000792424	0.000416171	0.000614516	1.40268e+06	1.81458e+06	972136	317950	1.50249e+06	3.16982e+06	2.4545e+06	2.69694e+06	1.20703e+06	524933	1.9943e+06	5.58505e+06
Bacteria	Proteobacteria	Betaproteobacteria	Burkholderiales	Comamonadaceae	Paucibacter	0.000450821	6.03585e-05	0.00022299	0	0.000416171	4.55197e-05	1.40268e+06	286512	540076	0	1.50249e+06	234802	2.4545e+06	425833	670574	0	1.9943e+06	413707
Bacteria	Proteobacteria	Betaproteobacteria	Burkholderiales	Comamonadaceae	uncultured	0.000450821	0.000663944	0.000802765	0.000118864	0.000435989	0.000933154	1.40268e+06	3.15164e+06	1.94427e+06	47692.5	1.57404e+06	4.81344e+06	2.4545e+06	4.68416e+06	2.41407e+06	78740	2.08927e+06	8.481e+06
Bacteria	Proteobacteria	Betaproteobacteria	Nitrosomonadales	Gallionellaceae	Candidatus Nitrotoga	0.000450821	0.000845019	0.000200691	0.000118864	0.000336901	0.000546237	1.40268e+06	4.01117e+06	486068	47692.5	1.2163e+06	2.81762e+06	2.4545e+06	5.96166e+06	603517	78740	1.61443e+06	4.96449e+06
Bacteria	Proteobacteria	Gammaproteobacteria	Chromatiales	Ectothiorhodospiraceae	Thioalkalispira	0.000450821	0.000623705	0.000289887	0.000118864	0.000495442	0.000523477	1.40268e+06	2.96063e+06	702098	47692.5	1.78868e+06	2.70022e+06	2.4545e+06	4.40027e+06	871746	78740	2.37417e+06	4.75763e+06
Bacteria	Proteobacteria	Gammaproteobacteria	Xanthomonadales	Xanthomonadaceae	Lysobacter	0.000450821	0.000382271	0.000267588	0.000396212	0.000356718	0.000204839	1.40268e+06	1.81458e+06	648091	158975	1.28785e+06	1.05661e+06	2.4545e+06	2.69694e+06	804689	262467	1.7094e+06	1.86168e+06
Bacteria	Actinobacteria	Actinobacteria	Micromonosporales	Micromonosporaceae	Luedemannella	0.000424302	0.000362151	0.000445981	0.000356591	0.00025763	0.000455197	1.32017e+06	1.71907e+06	1.08015e+06	143077	930114	2.34802e+06	2.31012e+06	2.555e+06	1.34115e+06	236220	1.23457e+06	4.13707e+06
Bacteria	Actinobacteria	Actinobacteria	Streptosporangiales	Streptosporangiales Incertae Sedis	Motilibacter	0.000424302	0.000281673	0.000401383	3.96212e-05	0.000158541	0.000250358	1.32017e+06	1.33706e+06	972136	15897.5	572378	1.29141e+06	2.31012e+06	1.98722e+06	1.20703e+06	26246.7	759734	2.27539e+06
Bacteria	Firmicutes	Clostridia	Clostridiales	Clostridiaceae 1	Clostridium sensu stricto 13	0.000424302	0.000261554	0.000334485	0.00126788	0.000396354	0.000227599	1.32017e+06	1.24155e+06	810114	508720	1.43094e+06	1.17401e+06	2.31012e+06	1.84528e+06	1.00586e+06	839893	1.89933e+06	2.06854e+06
Bacteria	Proteobacteria	Alphaproteobacteria	Rhizobiales	Phyllobacteriaceae	Mesorhizobium	0.000424302	0.000181076	0.000200691	0.000277349	0.000297265	0.000227599	1.32017e+06	859537	486068	111282	1.07321e+06	1.17401e+06	2.31012e+06	1.2775e+06	603517	183727	1.4245e+06	2.06854e+06
Bacteria	Proteobacteria	Alphaproteobacteria	Rickettsiales	mitochondria	Treubia lacunosa	0.000424302	0.000160956	0.00022299	0.00285273	0.00085216	0.000523477	1.32017e+06	764033	540076	1.14462e+06	3.07653e+06	2.70022e+06	2.31012e+06	1.13555e+06	670574	1.88976e+06	4.08357e+06	4.75763e+06
Bacteria	Proteobacteria	Betaproteobacteria	Methylophilales	Methylophilaceae	uncultured	0.000424302	0.000543227	0.000200691	0.000792424	0.000475624	0.00116075	1.32017e+06	2.57861e+06	486068	317950	1.71713e+06	5.98745e+06	2.31012e+06	3.8325e+06	603517	524933	2.2792e+06	1.05495e+07
Bacteria	Proteobacteria	Deltaproteobacteria	Desulfuromonadales	Geobacteraceae	Geobacter	0.000424302	6.03585e-05	0.000156093	0.000554697	0.000317083	0.000136559	1.32017e+06	286512	378053	222565	1.14476e+06	704405	2.31012e+06	425833	469402	367453	1.51947e+06	1.24112e+06
Bacteria	Proteobacteria	Gammaproteobacteria	Xanthomonadales	Xanthomonadales Incertae Sedis	Steroidobacter	0.000424302	0.000583466	0.000200691	0	0.000336901	0.000500717	1.32017e+06	2.76962e+06	486068	0	1.2163e+06	2.58282e+06	2.31012e+06	4.11639e+06	603517	0	1.61443e+06	4.55078e+06
Bacteria	Acidobacteria	Acidobacteria	Subgroup 4	Elev-16S-573	uncultured bacterium	0.000397783	0.000382271	0.000200691	0.000515076	0.000317083	0.000546237	1.23766e+06	1.81458e+06	486068	206667	1.14476e+06	2.81762e+06	2.16574e+06	2.69694e+06	603517	341206	1.51947e+06	4.96449e+06
Bacteria	Acidobacteria	Holophagae	Elev-16S-816	uncultured soil bacterium	Other	0.000397783	0.000120717	0.000267588	0.000158485	0.000435989	0.000227599	1.23766e+06	573025	648091	63590	1.57404e+06	1.17401e+06	2.16574e+06	851666	804689	104987	2.08927e+06	2.06854e+06
Bacteria	Actinobacteria	Actinobacteria	Streptosporangiales	Nocardiopsaceae	Thermobifida	0.000397783	0.000120717	0.000646672	0.000752803	0.000217994	0.000182079	1.23766e+06	573025	1.56622e+06	302052	787020	939207	2.16574e+06	851666	1.94466e+06	498686	1.04463e+06	1.65483e+06
Bacteria	Actinobacteria	Actinobacteria	Streptosporangiales	Streptosporangiaceae	Thermopolyspora	0.000397783	0.000181076	0.000289887	0.000713182	0.00025763	0.000432437	1.23766e+06	859537	702098	286155	930114	2.23062e+06	2.16574e+06	1.2775e+06	871746	472440	1.23457e+06	3.93022e+06
Bacteria	Actinobacteria	Actinobacteria	Streptosporangiales	Thermomonosporaceae	Thermomonospora	0.000397783	0.000362151	0.000401383	0.00103015	0.000217994	0.000455197	1.23766e+06	1.71907e+06	972136	413335	787020	2.34802e+06	2.16574e+06	2.555e+06	1.20703e+06	682413	1.04463e+06	4.13707e+06
Bacteria	Bacteroidetes	Sphingobacteriia	Sphingobacteriales	Chitinophagaceae	Flavihumibacter	0.000397783	0.000100598	0.000423682	0.000198106	0.00025763	6.82796e-05	1.23766e+06	477521	1.02614e+06	79487.4	930114	352203	2.16574e+06	709722	1.27409e+06	131233	1.23457e+06	620561
Bacteria	Bacteroidetes	Sphingobacteriia	Sphingobacteriales	env.OPS 17	uncultured Bacteroidetes bacterium	0.000397783	0.000985856	0.00022299	0.000158485	0.000435989	0.000546237	1.23766e+06	4.6797e+06	540076	63590	1.57404e+06	2.81762e+06	2.16574e+06	6.95527e+06	670574	104987	2.08927e+06	4.96449e+06
Bacteria	Cyanobacteria	Chloroplast	uncultured eukaryote	Other	Other	0.000397783	0.000120717	0.000401383	0.000198106	0.000713436	0.000182079	1.23766e+06	573025	972136	79487.4	2.5757e+06	939207	2.16574e+06	851666	1.20703e+06	131233	3.4188e+06	1.65483e+06
Bacteria	Proteobacteria	Alphaproteobacteria	Caulobacterales	Hyphomonadaceae	Woodsholea	0.000397783	0.000623705	0.000289887	0.000713182	0.000356718	0.000614516	1.23766e+06	2.96063e+06	702098	286155	1.28785e+06	3.16982e+06	2.16574e+06	4.40027e+06	871746	472440	1.7094e+06	5.58505e+06
Bacteria	Proteobacteria	Betaproteobacteria	Burkholderiales	Comamonadaceae	Rhizobacter	0.000397783	0.000362151	0.000579775	0.000237727	0.000336901	0.000227599	1.23766e+06	1.71907e+06	1.4042e+06	95384.9	1.2163e+06	1.17401e+06	2.16574e+06	2.555e+06	1.74349e+06	157480	1.61443e+06	2.06854e+06
Bacteria	Proteobacteria	Deltaproteobacteria	Myxococcales	Sandaracinaceae	uncultured delta proteobacterium	0.000397783	6.03585e-05	0.000289887	0.000435833	0.000297265	0.000182079	1.23766e+06	286512	702098	174872	1.07321e+06	939207	2.16574e+06	425833	871746	288713	1.4245e+06	1.65483e+06
Bacteria	Acidobacteria	Acidobacteria	Acidobacteriales	Acidobacteriaceae (Subgroup 1)	Edaphobacter	0.000371264	0.000362151	0.000111495	0.000118864	0.00025763	0.000227599	1.15515e+06	1.71907e+06	270038	47692.5	930114	1.17401e+06	2.02135e+06	2.555e+06	335287	78740	1.23457e+06	2.06854e+06
Bacteria	Actinobacteria	Acidimicrobiia	Acidimicrobiales	Acidimicrobiales Incertae Sedis	Candidatus Microthrix	0.000371264	0.000442629	0.000267588	0.000435833	0.000277447	0.000682796	1.15515e+06	2.10109e+06	648091	174872	1.00166e+06	3.52203e+06	2.02135e+06	3.12278e+06	804689	288713	1.32953e+06	6.20561e+06
Bacteria	Actinobacteria	Actinobacteria	Catenulisporales	Catenulisporaceae	Catenulispora	0.000371264	0.000523107	0.000133794	7.92424e-05	9.90884e-05	0.000159319	1.15515e+06	2.48311e+06	324045	31795	357736	821806	2.02135e+06	3.69055e+06	402344	52493.3	474834	1.44798e+06
Bacteria	Bacteroidetes	Sphingobacteriia	Sphingobacteriales	Chitinophagaceae	Niastella	0.000371264	0.000120717	0.000646672	0.000158485	0.000237812	0.000227599	1.15515e+06	573025	1.56622e+06	63590	858567	1.17401e+06	2.02135e+06	851666	1.94466e+06	104987	1.1396e+06	2.06854e+06
Bacteria	Candidate division OP3	uncultured bacterium	Other	Other	Other	0.000371264	0.000301793	0.000111495	0.000475455	3.96354e-05	0.000295878	1.15515e+06	1.43256e+06	270038	190770	143094	1.52621e+06	2.02135e+06	2.12916e+06	335287	314960	189933	2.6891e+06
Bacteria	Firmicutes	Clostridia	Clostridiales	Lachnospiraceae	Incertae Sedis	0.000371264	0.000181076	0.000245289	0.00190182	0.00025763	0.000364158	1.15515e+06	859537	594083	763079	930114	1.87841e+06	2.02135e+06	1.2775e+06	737631	1.25984e+06	1.23457e+06	3.30966e+06
Bacteria	Proteobacteria	Alphaproteobacteria	Rhizobiales	Bradyrhizobiaceae	uncultured	0.000371264	0.000160956	0.000401383	0.000158485	0.000297265	0.000159319	1.15515e+06	764033	972136	63590	1.07321e+06	821806	2.02135e+06	1.13555e+06	1.20703e+06	104987	1.4245e+06	1.44798e+06
Bacteria	Proteobacteria	Alphaproteobacteria	Rhodospirillales	Acetobacteraceae	Acidisphaera	0.000371264	0.000140837	0.00022299	7.92424e-05	0.000753072	0.000182079	1.15515e+06	668529	540076	31795	2.7188e+06	939207	2.02135e+06	993610	670574	52493.3	3.60874e+06	1.65483e+06
Bacteria	Proteobacteria	Betaproteobacteria	Burkholderiales	Comamonadaceae	Chlorochromatium	0.000371264	0.000342032	0.000178392	0.000118864	0.00025763	0.000227599	1.15515e+06	1.62357e+06	432061	47692.5	930114	1.17401e+06	2.02135e+06	2.41305e+06	536459	78740	1.23457e+06	2.06854e+06
Bacteria	Proteobacteria	Gammaproteobacteria	Xanthomonadales	Solimonadaceae	uncultured	0.000371264	8.0478e-05	0.000156093	0.000198106	0.000653983	0.000250358	1.15515e+06	382016	378053	79487.4	2.36106e+06	1.29141e+06	2.02135e+06	567777	469402	131233	3.1339e+06	2.27539e+06
Bacteria	Proteobacteria	Gammaproteobacteria	Xanthomonadales	uncultured	uncultured Steroidobacter sp.	0.000371264	0.000241434	0.000245289	0.000118864	0.000455807	0.000477957	1.15515e+06	1.14605e+06	594083	47692.5	1.64559e+06	2.46542e+06	2.02135e+06	1.70333e+06	737631	78740	2.18423e+06	4.34393e+06
Bacteria	Acidobacteria	Acidobacteria	Acidobacteriales	Acidobacteriaceae (Subgroup 1)	Telmatobacter	0.000344745	4.0239e-05	0.000111495	0.000396212	0.000277447	0.000227599	1.07264e+06	191008	270038	158975	1.00166e+06	1.17401e+06	1.87697e+06	283889	335287	262467	1.32953e+06	2.06854e+06
Bacteria	Actinobacteria	Actinobacteria	Micrococcales	Intrasporangiaceae	Oryzihumus	0.000344745	0.000241434	0.000200691	3.96212e-05	0.000158541	0.000159319	1.07264e+06	1.14605e+06	486068	15897.5	572378	821806	1.87697e+06	1.70333e+06	603517	26246.7	759734	1.44798e+06
Bacteria	Actinobacteria	Actinobacteria	Micromonosporales	Micromonosporaceae	uncultured bacterium	0.000344745	0.000502988	0.000847363	0.000594318	0.000574713	0.000273118	1.07264e+06	2.3876e+06	2.05229e+06	238462	2.07487e+06	1.40881e+06	1.87697e+06	3.54861e+06	2.54818e+06	393700	2.75404e+06	2.48224e+06
Bacteria	Chloroflexi	Thermomicrobia	JG30-KF-CM45	uncultured Chloroflexi bacterium	Other	0.000344745	0.000342032	0.000401383	0.000198106	0.000416171	0.000204839	1.07264e+06	1.62357e+06	972136	79487.4	1.50249e+06	1.05661e+06	1.87697e+06	2.41305e+06	1.20703e+06	131233	1.9943e+06	1.86168e+06
Bacteria	Firmicutes	Bacilli	Bacillales	Thermoactinomycetaceae	uncultured	0.000344745	4.0239e-05	0.000312186	0.000832046	0.000158541	2.27599e-05	1.07264e+06	191008	756106	333847	572378	117401	1.87697e+06	283889	938804	551180	759734	206854
Bacteria	Firmicutes	Clostridia	Clostridiales	Eubacteriaceae	Garciella	0.000344745	0.000301793	0.000668971	0.00166409	0.000495442	0.000204839	1.07264e+06	1.43256e+06	1.62023e+06	667694	1.78868e+06	1.05661e+06	1.87697e+06	2.12916e+06	2.01172e+06	1.10236e+06	2.37417e+06	1.86168e+06
Bacteria	Firmicutes	Clostridia	Clostridiales	Family XVII	Thermaerobacter	0.000344745	8.0478e-05	0.000758167	0.000871667	0.000356718	0.000159319	1.07264e+06	382016	1.83626e+06	349745	1.28785e+06	821806	1.87697e+06	567777	2.27995e+06	577426	1.7094e+06	1.44798e+06
Bacteria	Proteobacteria	Alphaproteobacteria	Rhodospirillales	Acetobacteraceae	Acidocella	0.000344745	0.000221315	0.000111495	0	0.000891795	2.27599e-05	1.07264e+06	1.05055e+06	270038	0	3.21963e+06	117401	1.87697e+06	1.56139e+06	335287	0	4.2735e+06	206854
Bacteria	Proteobacteria	Betaproteobacteria	TRA3-20	uncultured bacterium	Other	0.000344745	0.000845019	0.000780466	3.96212e-05	0.000376536	0.00109247	1.07264e+06	4.01117e+06	1.89026e+06	15897.5	1.3594e+06	5.63524e+06	1.87697e+06	5.96166e+06	2.34701e+06	26246.7	1.80437e+06	9.92897e+06
Bacteria	Proteobacteria	Deltaproteobacteria	GR-WP33-30	uncultured Desulfuromonadales bacterium	Other	0.000344745	0.000120717	0.000178392	0.000237727	0.000217994	0.000182079	1.07264e+06	573025	432061	95384.9	787020	939207	1.87697e+06	851666	536459	157480	1.04463e+06	1.65483e+06
Bacteria	Actinobacteria	Thermoleophilia	Gaiellales	uncultured	uncultured Rubrobacterales bacterium	0.000318226	0.000281673	0.000891961	0.00103015	0.00025763	0.000318638	990125	1.33706e+06	2.1603e+06	413335	930114	1.64361e+06	1.73259e+06	1.98722e+06	2.6823e+06	682413	1.23457e+06	2.89595e+06
Bacteria	Bacteroidetes	Sphingobacteriia	Sphingobacteriales	Chitinophagaceae	Parasegetibacter	0.000318226	0.000201195	0.000133794	3.96212e-05	0.000435989	4.55197e-05	990125	955041	324045	15897.5	1.57404e+06	234802	1.73259e+06	1.41944e+06	402344	26246.7	2.08927e+06	413707
Bacteria	Chloroflexi	uncultured	uncultured Chloroflexi bacterium	Other	Other	0.000318226	0.000160956	0.00046828	0.000396212	0.000277447	0.000500717	990125	764033	1.13416e+06	158975	1.00166e+06	2.58282e+06	1.73259e+06	1.13555e+06	1.40821e+06	262467	1.32953e+06	4.55078e+06
Bacteria	Fibrobacteres	Fibrobacteria	Fibrobacterales	Fibrobacteraceae	possible genus 04	0.000318226	0.000160956	0.000178392	0.00146599	0.000317083	4.55197e-05	990125	764033	432061	588207	1.14476e+06	234802	1.73259e+06	1.13555e+06	536459	971126	1.51947e+06	413707
Bacteria	Firmicutes	Bacilli	Bacillales	Paenibacillaceae	Aneurinibacillus	0.000318226	0.000181076	0.000267588	0.000871667	0.000336901	0.000136559	990125	859537	648091	349745	1.2163e+06	704405	1.73259e+06	1.2775e+06	804689	577426	1.61443e+06	1.24112e+06
Bacteria	Firmicutes	Bacilli	Bacillales	Sporolactobacillaceae	Tuberibacillus	0.000318226	0.000140837	0.000423682	0.000990531	0.000356718	0.000273118	990125	668529	1.02614e+06	397437	1.28785e+06	1.40881e+06	1.73259e+06	993610	1.27409e+06	656166	1.7094e+06	2.48224e+06
Bacteria	Firmicutes	Bacilli	Bacillales	Thermoactinomycetaceae	Thermoactinomyces	0.000318226	0.000120717	0.000445981	0.000990531	0.000475624	0.000204839	990125	573025	1.08015e+06	397437	1.71713e+06	1.05661e+06	1.73259e+06	851666	1.34115e+06	656166	2.2792e+06	1.86168e+06
Bacteria	Firmicutes	Clostridia	Clostridiales	Clostridiaceae 1	Clostridium sensu stricto 10	0.000318226	0.000120717	0.000111495	0.000356591	0.00025763	6.82796e-05	990125	573025	270038	143077	930114	352203	1.73259e+06	851666	335287	236220	1.23457e+06	620561
Bacteria	Planctomycetes	Phycisphaerae	Pla1 lineage	uncultured bacterium	Other	0.000318226	0.000140837	0.000111495	0.000198106	3.96354e-05	0.000455197	990125	668529	270038	79487.4	143094	2.34802e+06	1.73259e+06	993610	335287	131233	189933	4.13707e+06
Bacteria	Planctomycetes	vadinHA49	uncultured bacterium	Other	Other	0.000318226	6.03585e-05	0.000379084	7.92424e-05	0.00051526	6.82796e-05	990125	286512	918129	31795	1.86023e+06	352203	1.73259e+06	425833	1.13998e+06	52493.3	2.46913e+06	620561
Bacteria	Proteobacteria	Alphaproteobacteria	Rhodospirillales	DA111	uncultured soil bacterium	0.000318226	0.000261554	8.91961e-05	0.000158485	9.90884e-05	0.000159319	990125	1.24155e+06	216030	63590	357736	821806	1.73259e+06	1.84528e+06	268230	104987	474834	1.44798e+06
Bacteria	Acidobacteria	Acidobacteria	Subgroup 17	uncultured Acidobacteria bacterium	Other	0.000291708	0.000321912	0.000312186	7.92424e-05	0.000435989	6.82796e-05	907615	1.52807e+06	756106	31795	1.57404e+06	352203	1.58821e+06	2.27111e+06	938804	52493.3	2.08927e+06	620561
Bacteria	Actinobacteria	Actinobacteria	Catenulisporales	Actinospicaceae	Actinospica	0.000291708	0.000160956	0.000178392	0	7.92707e-05	9.10394e-05	907615	764033	432061	0	286189	469604	1.58821e+06	1.13555e+06	536459	0	379867	827414
Bacteria	Firmicutes	Bacilli	Bacillales	Bacillaceae	Oceanobacillus	0.000291708	0.000120717	0.000289887	0.000832046	0.000158541	0.000136559	907615	573025	702098	333847	572378	704405	1.58821e+06	851666	871746	551180	759734	1.24112e+06
Bacteria	Firmicutes	Bacilli	SHBZ1548	uncultured compost bacterium	Other	0.000291708	4.0239e-05	0.000289887	0.000752803	0.000237812	9.10394e-05	907615	191008	702098	302052	858567	469604	1.58821e+06	283889	871746	498686	1.1396e+06	827414
Bacteria	Firmicutes	Clostridia	Clostridiales	Caldicoprobacteraceae	Caldicoprobacter	0.000291708	0.000140837	0.000245289	0.000752803	0.00025763	0.000182079	907615	668529	594083	302052	930114	939207	1.58821e+06	993610	737631	498686	1.23457e+06	1.65483e+06
Bacteria	Firmicutes	Clostridia	Clostridiales	Clostridiaceae 1	Clostridium sensu stricto 8	0.000291708	0.000140837	0.000200691	0.000515076	0.000435989	0.000113799	907615	668529	486068	206667	1.57404e+06	587004	1.58821e+06	993610	603517	341206	2.08927e+06	1.03427e+06
Bacteria	Firmicutes	Clostridia	Clostridiales	Family XI	Finegoldia	0.000291708	0.000100598	0.000200691	0.000118864	0.00025763	9.10394e-05	907615	477521	486068	47692.5	930114	469604	1.58821e+06	709722	603517	78740	1.23457e+06	827414
Bacteria	Firmicutes	OPB54	uncultured compost bacterium	Other	Other	0.000291708	0.000160956	0.00046828	0.00122826	0.00051526	0.000159319	907615	764033	1.13416e+06	492822	1.86023e+06	821806	1.58821e+06	1.13555e+06	1.40821e+06	813646	2.46913e+06	1.44798e+06
Bacteria	Proteobacteria	Alphaproteobacteria	Rhodospirillales	AKYH478	uncultured alpha proteobacterium	0.000291708	0.000221315	0.000156093	0.000515076	0.000237812	0.000250358	907615	1.05055e+06	378053	206667	858567	1.29141e+06	1.58821e+06	1.56139e+06	469402	341206	1.1396e+06	2.27539e+06
Bacteria	Proteobacteria	Gammaproteobacteria	Xanthomonadales	uncultured	uncultured soil bacterium	0.000291708	2.01195e-05	0.00022299	3.96212e-05	0.000673801	0.000136559	907615	95504.1	540076	15897.5	2.43261e+06	704405	1.58821e+06	141944	670574	26246.7	3.22887e+06	1.24112e+06
Bacteria	WCHB1-60	uncultured bacterium	Other	Other	Other	0.000291708	0.000543227	0.000713569	0.00063394	0.000198177	0.000318638	907615	2.57861e+06	1.72824e+06	254360	715472	1.64361e+06	1.58821e+06	3.8325e+06	2.14584e+06	419946	949667	2.89595e+06
Bacteria	Acidobacteria	Acidobacteria	Subgroup 3	SJA-149	uncultured bacterium	0.000265189	0.000160956	0.000245289	3.96212e-05	0.000178359	0.000295878	825104	764033	594083	15897.5	643925	1.52621e+06	1.44382e+06	1.13555e+06	737631	26246.7	854701	2.6891e+06
Bacteria	Acidobacteria	Holophagae	Subgroup 10	ABS-19	uncultured bacterium	0.000265189	0.000120717	0.000312186	3.96212e-05	0.00025763	0.000136559	825104	573025	756106	15897.5	930114	704405	1.44382e+06	851666	938804	26246.7	1.23457e+06	1.24112e+06
Bacteria	Bacteroidetes	Sphingobacteriia	Sphingobacteriales	Chitinophagaceae	Taibaiella	0.000265189	6.03585e-05	6.68971e-05	0.000554697	0.000178359	9.10394e-05	825104	286512	162023	222565	643925	469604	1.44382e+06	425833	201172	367453	854701	827414
Bacteria	Chlamydiae	Chlamydiae	Chlamydiales	cvE6	Chlamydiales bacterium CRIB 32	0.000265189	0.000945617	8.91961e-05	0.000950909	0.000237812	0.000136559	825104	4.48869e+06	216030	381540	858567	704405	1.44382e+06	6.67138e+06	268230	629920	1.1396e+06	1.24112e+06
Bacteria	Cyanobacteria	Chloroplast	unidentified	Other	Other	0.000265189	6.03585e-05	0.000267588	3.96212e-05	0.000495442	2.27599e-05	825104	286512	648091	15897.5	1.78868e+06	117401	1.44382e+06	425833	804689	26246.7	2.37417e+06	206854
Bacteria	Firmicutes	Clostridia	Clostridiales	Ruminococcaceae	uncultured bacterium	0.000265189	8.0478e-05	0.000133794	0.000752803	0.000178359	2.27599e-05	825104	382016	324045	302052	643925	117401	1.44382e+06	567777	402344	498686	854701	206854
Bacteria	Proteobacteria	Alphaproteobacteria	Rhizobiales	KF-JG30-B3	uncultured bacterium	0.000265189	0.000301793	8.91961e-05	0.000158485	0.000178359	0.000500717	825104	1.43256e+06	216030	63590	643925	2.58282e+06	1.44382e+06	2.12916e+06	268230	104987	854701	4.55078e+06
Bacteria	Proteobacteria	Alphaproteobacteria	Rhizobiales	Methylobacteriaceae	Microvirga	0.000265189	0.000140837	0.000178392	0.00103015	0.000158541	0.000136559	825104	668529	432061	413335	572378	704405	1.44382e+06	993610	536459	682413	759734	1.24112e+06
Bacteria	Proteobacteria	Deltaproteobacteria	Myxococcales	uncultured	uncultured Cystobacteraceae bacterium	0.000265189	0.000362151	6.68971e-05	0.00031697	0.000435989	0.000250358	825104	1.71907e+06	162023	127180	1.57404e+06	1.29141e+06	1.44382e+06	2.555e+06	201172	209973	2.08927e+06	2.27539e+06
Bacteria	Proteobacteria	Gammaproteobacteria	Oceanospirillales	SUP05 cluster	uncultured SUP05 cluster bacterium	0.000265189	0.000120717	8.91961e-05	0.000277349	0.000416171	0.000432437	825104	573025	216030	111282	1.50249e+06	2.23062e+06	1.44382e+06	851666	268230	183727	1.9943e+06	3.93022e+06
Bacteria	TM6	uncultured Verrucomicrobia bacterium	Other	Other	Other	0.000265189	2.01195e-05	0.000200691	0.000237727	0.000178359	2.27599e-05	825104	95504.1	486068	95384.9	643925	117401	1.44382e+06	141944	603517	157480	854701	206854
Bacteria	Acidobacteria	Acidobacteria	Subgroup 5	uncultured Acidobacteria bacterium	Other	0.00023867	0.000442629	8.91961e-05	0.000554697	0.000237812	0.000341398	742594	2.10109e+06	216030	222565	858567	1.76101e+06	1.29944e+06	3.12278e+06	268230	367453	1.1396e+06	3.1028e+06
Bacteria	Acidobacteria	Acidobacteria	Subgroup 5	uncultured bacterium	Other	0.00023867	0.000241434	8.91961e-05	0.000198106	0.000277447	0.000182079	742594	1.14605e+06	216030	79487.4	1.00166e+06	939207	1.29944e+06	1.70333e+06	268230	131233	1.32953e+06	1.65483e+06
Bacteria	Actinobacteria	Actinobacteria	Frankiales	uncultured	uncultured bacterium	0.00023867	4.0239e-05	4.45981e-05	0	0.000138724	9.10394e-05	742594	191008	108015	0	500831	469604	1.29944e+06	283889	134115	0	664767	827414
Bacteria	Actinobacteria	Actinobacteria	Micromonosporales	Micromonosporaceae	Phytohabitans	0.00023867	0.000362151	0.000111495	7.92424e-05	3.96354e-05	0.000113799	742594	1.71907e+06	270038	31795	143094	587004	1.29944e+06	2.555e+06	335287	52493.3	189933	1.03427e+06
Bacteria	Bacteroidetes	Bacteroidia	Bacteroidales	Rikenellaceae	RC9 gut group	0.00023867	0.000221315	0.000267588	0.00063394	0.00120888	0.000113799	742594	1.05055e+06	648091	254360	4.36438e+06	587004	1.29944e+06	1.56139e+06	804689	419946	5.79297e+06	1.03427e+06
Bacteria	Bacteroidetes	Sphingobacteriia	Sphingobacteriales	Sphingobacteriaceae	Solitalea	0.00023867	0	0.000200691	0.00166409	0.000237812	0.000227599	742594	0	486068	667694	858567	1.17401e+06	1.29944e+06	0	603517	1.10236e+06	1.1396e+06	2.06854e+06
Bacteria	Firmicutes	Clostridia	Clostridiales	Christensenellaceae	uncultured	0.00023867	2.01195e-05	2.2299e-05	0.000118864	0.000198177	0	742594	95504.1	54007.6	47692.5	715472	0	1.29944e+06	141944	67057.4	78740	949667	0
Bacteria	Firmicutes	Clostridia	Clostridiales	Peptococcaceae	Pelotomaculum	0.00023867	2.01195e-05	6.68971e-05	0.000158485	7.92707e-05	9.10394e-05	742594	95504.1	162023	63590	286189	469604	1.29944e+06	141944	201172	104987	379867	827414
Bacteria	Planctomycetes	vadinHA49	uncultured planctomycete	Other	Other	0.00023867	0.00080478	4.45981e-05	0.000158485	0.00025763	0.000819355	742594	3.82016e+06	108015	63590	930114	4.22643e+06	1.29944e+06	5.67777e+06	134115	104987	1.23457e+06	7.44673e+06
Bacteria	Proteobacteria	Alphaproteobacteria	Rhodospirillales	MSB-1E8	uncultured bacterium	0.00023867	0.000241434	0.000267588	0	0.000118906	0.000386918	742594	1.14605e+06	648091	0	429283	1.99582e+06	1.29944e+06	1.70333e+06	804689	0	569800	3.51651e+06
Bacteria	Proteobacteria	Alphaproteobacteria	Rhodospirillales	Rhodospirillaceae	Inquilinus	0.00023867	0.000201195	0.000245289	0.000475455	0.000812525	9.10394e-05	742594	955041	594083	190770	2.93344e+06	469604	1.29944e+06	1.41944e+06	737631	314960	3.89364e+06	827414
Bacteria	Proteobacteria	Alphaproteobacteria	Rickettsiales	mitochondria	Proteobacteria bacterium JGI 0000113-D06	0.00023867	6.03585e-05	0.000178392	0	0	6.82796e-05	742594	286512	432061	0	0	352203	1.29944e+06	425833	536459	0	0	620561
Bacteria	Proteobacteria	Betaproteobacteria	Burkholderiales	Oxalobacteraceae	uncultured	0.00023867	0.000140837	0.000334485	7.92424e-05	9.90884e-05	0.000113799	742594	668529	810114	31795	357736	587004	1.29944e+06	993610	1.00586e+06	52493.3	474834	1.03427e+06
Bacteria	Proteobacteria	Gammaproteobacteria	Xanthomonadales	uncultured	bacterium Ellin5264	0.00023867	6.03585e-05	6.68971e-05	0.000118864	0.000138724	9.10394e-05	742594	286512	162023	47692.5	500831	469604	1.29944e+06	425833	201172	78740	664767	827414
Archaea	Euryarchaeota	Methanomicrobia	Methanomicrobiales	Methanomicrobiaceae	Methanoculleus	0.000212151	2.01195e-05	0.000334485	0.000673561	0.000158541	0.000113799	660083	95504.1	810114	270257	572378	587004	1.15506e+06	141944	1.00586e+06	446193	759734	1.03427e+06
Bacteria	Acidobacteria	Acidobacteria	Subgroup 15	uncultured bacterium	Other	0.000212151	4.0239e-05	0.000133794	0.000356591	0.000178359	0.000227599	660083	191008	324045	143077	643925	1.17401e+06	1.15506e+06	283889	402344	236220	854701	2.06854e+06
Bacteria	Acidobacteria	Acidobacteria	Subgroup 25	uncultured bacterium	Other	0.000212151	8.0478e-05	4.45981e-05	0.00106977	0.000158541	4.55197e-05	660083	382016	108015	429232	572378	234802	1.15506e+06	567777	134115	708660	759734	413707
Bacteria	Acidobacteria	Acidobacteria	Subgroup 4	43063	uncultured bacterium	0.000212151	0.000221315	0.000356784	0.000475455	9.90884e-05	0.000159319	660083	1.05055e+06	864121	190770	357736	821806	1.15506e+06	1.56139e+06	1.07292e+06	314960	474834	1.44798e+06
Bacteria	Actinobacteria	Actinobacteria	Frankiales	Geodermatophilaceae	Blastococcus	0.000212151	0.000181076	0.000133794	0	0.000317083	2.27599e-05	660083	859537	324045	0	1.14476e+06	117401	1.15506e+06	1.2775e+06	402344	0	1.51947e+06	206854
Bacteria	Actinobacteria	Actinobacteria	Micrococcales	Cellulomonadaceae	Cellulomonas	0.000212151	8.0478e-05	0.000312186	7.92424e-05	0.000178359	9.10394e-05	660083	382016	756106	31795	643925	469604	1.15506e+06	567777	938804	52493.3	854701	827414
Bacteria	Actinobacteria	Actinobacteria	Micrococcales	Microbacteriaceae	Microbacterium	0.000212151	0.000181076	0.000423682	0	0.000118906	6.82796e-05	660083	859537	1.02614e+06	0	429283	352203	1.15506e+06	1.2775e+06	1.27409e+06	0	569800	620561
Bacteria	Bacteroidetes	Sphingobacteriia	Sphingobacteriales	Chitinophagaceae	Hydrotalea	0.000212151	0.000100598	6.68971e-05	0	0.000158541	0	660083	477521	162023	0	572378	0	1.15506e+06	709722	201172	0	759734	0
Bacteria	Bacteroidetes	Sphingobacteriia	Sphingobacteriales	PHOS-HE51	uncultured bacterium	0.000212151	8.0478e-05	0.000111495	0.00106977	0.000297265	4.55197e-05	660083	382016	270038	429232	1.07321e+06	234802	1.15506e+06	567777	335287	708660	1.4245e+06	413707
Bacteria	Chlamydiae	Chlamydiae	Chlamydiales	Simkaniaceae	uncultured	0.000212151	0.000140837	0.000111495	0.000158485	5.9453e-05	4.55197e-05	660083	668529	270038	63590	214642	234802	1.15506e+06	993610	335287	104987	284900	413707
Bacteria	Chlorobi	Chlorobia	Chlorobiales	OPB56	uncultured bacterium KF-JG30-B11	0.000212151	8.0478e-05	4.45981e-05	0.000277349	0.000118906	4.55197e-05	660083	382016	108015	111282	429283	234802	1.15506e+06	567777	134115	183727	569800	413707
Bacteria	Chloroflexi	KD4-96	uncultured Chloroflexi bacterium	Other	Other	0.000212151	0.000201195	0.000133794	3.96212e-05	0.000118906	0.000204839	660083	955041	324045	15897.5	429283	1.05661e+06	1.15506e+06	1.41944e+06	402344	26246.7	569800	1.86168e+06
Bacteria	Firmicutes	Bacilli	Bacillales	Paenibacillaceae	Thermobacillus	0.000212151	2.01195e-05	0.000111495	0.000515076	0.000138724	9.10394e-05	660083	95504.1	270038	206667	500831	469604	1.15506e+06	141944	335287	341206	664767	827414
Bacteria	Proteobacteria	Alphaproteobacteria	Rhodospirillales	Acetobacteraceae	Craurococcus	0.000212151	0.000100598	0.000200691	0	0.000198177	4.55197e-05	660083	477521	486068	0	715472	234802	1.15506e+06	709722	603517	0	949667	413707
Bacteria	Proteobacteria	Gammaproteobacteria	NKB5	uncultured organism	Other	0.000212151	0.000100598	0.000156093	0.000871667	0.000138724	0.000159319	660083	477521	378053	349745	500831	821806	1.15506e+06	709722	469402	577426	664767	1.44798e+06
Bacteria	WCHB1-60	uncultured soil bacterium	Other	Other	Other	0.000212151	0.000120717	0.000267588	0.000396212	0.000336901	0.000318638	660083	573025	648091	158975	1.2163e+06	1.64361e+06	1.15506e+06	851666	804689	262467	1.61443e+06	2.89595e+06
Bacteria	Actinobacteria	Acidimicrobiia	Acidimicrobiales	Iamiaceae	Iamia	0.000185632	0.000281673	0.000267588	0.000158485	0.000158541	0.000250358	577573	1.33706e+06	648091	63590	572378	1.29141e+06	1.01068e+06	1.98722e+06	804689	104987	759734	2.27539e+06
Bacteria	Actinobacteria	Actinobacteria	Micrococcales	Microbacteriaceae	Cryobacterium	0.000185632	0.000120717	0.000156093	0	0.000178359	0.000182079	577573	573025	378053	0	643925	939207	1.01068e+06	851666	469402	0	854701	1.65483e+06
Bacteria	Actinobacteria	Actinobacteria	Micrococcales	Promicromonosporaceae	Cellulosimicrobium	0.000185632	0.000160956	0.000312186	0.000198106	0.000158541	9.10394e-05	577573	764033	756106	79487.4	572378	469604	1.01068e+06	1.13555e+06	938804	131233	759734	827414
Bacteria	Actinobacteria	Actinobacteria	Micromonosporales	Micromonosporaceae	Micromonospora	0.000185632	0.00106633	0.000490579	0.000475455	0.000297265	0.000432437	577573	5.06172e+06	1.18817e+06	190770	1.07321e+06	2.23062e+06	1.01068e+06	7.52305e+06	1.47526e+06	314960	1.4245e+06	3.93022e+06
Bacteria	Actinobacteria	Actinobacteria	Streptosporangiales	Thermomonosporaceae	Actinomadura	0.000185632	0.000221315	0.000111495	0.000594318	0.000118906	0.000227599	577573	1.05055e+06	270038	238462	429283	1.17401e+06	1.01068e+06	1.56139e+06	335287	393700	569800	2.06854e+06
Bacteria	Actinobacteria	Thermoleophilia	Solirubrobacterales	YNPFFP1	uncultured bacterium	0.000185632	6.03585e-05	0.000289887	0.000237727	5.9453e-05	9.10394e-05	577573	286512	702098	95384.9	214642	469604	1.01068e+06	425833	871746	157480	284900	827414
Bacteria	Bacteroidetes	Sphingobacteriia	Sphingobacteriales	Chitinophagaceae	Segetibacter	0.000185632	0.000221315	0.000312186	0.000515076	0.000574713	0.000204839	577573	1.05055e+06	756106	206667	2.07487e+06	1.05661e+06	1.01068e+06	1.56139e+06	938804	341206	2.75404e+06	1.86168e+06
Bacteria	Chloroflexi	Thermomicrobia	AKYG1722	uncultured Chloroflexi bacterium	Other	0.000185632	8.0478e-05	8.91961e-05	0	7.92707e-05	4.55197e-05	577573	382016	216030	0	286189	234802	1.01068e+06	567777	268230	0	379867	413707
Bacteria	Cyanobacteria	Chloroplast	Chlamydomonas moewusii	Other	Other	0.000185632	4.0239e-05	0.000245289	0.000356591	0.000336901	6.82796e-05	577573	191008	594083	143077	1.2163e+06	352203	1.01068e+06	283889	737631	236220	1.61443e+06	620561
Bacteria	Firmicutes	Clostridia	Clostridiales	Clostridiaceae 1	Clostridium sensu stricto 18	0.000185632	6.03585e-05	0	0.000237727	9.90884e-05	2.27599e-05	577573	286512	0	95384.9	357736	117401	1.01068e+06	425833	0	157480	474834	206854
Bacteria	Firmicutes	Clostridia	Clostridiales	Defluviitaleaceae	Defluviitalea	0.000185632	2.01195e-05	8.91961e-05	0.000356591	1.98177e-05	4.55197e-05	577573	95504.1	216030	143077	71547.2	234802	1.01068e+06	141944	268230	236220	94966.7	413707
Bacteria	Firmicutes	Clostridia	Clostridiales	Family XI	Anaerosalibacter	0.000185632	4.0239e-05	2.2299e-05	0.000356591	7.92707e-05	9.10394e-05	577573	191008	54007.6	143077	286189	469604	1.01068e+06	283889	67057.4	236220	379867	827414
Bacteria	Nitrospirae	Nitrospira	Nitrospirales	Nitrospiraceae	Leptospirillum	0.000185632	6.03585e-05	2.2299e-05	0	7.92707e-05	0	577573	286512	54007.6	0	286189	0	1.01068e+06	425833	67057.4	0	379867	0
Bacteria	Proteobacteria	Alphaproteobacteria	Rhizobiales	Bradyrhizobiaceae	Bosea	0.000185632	0.000281673	0.000200691	0.00063394	0.000356718	0.000182079	577573	1.33706e+06	486068	254360	1.28785e+06	939207	1.01068e+06	1.98722e+06	603517	419946	1.7094e+06	1.65483e+06
Bacteria	Proteobacteria	Alphaproteobacteria	Rhizobiales	Rhizobiales Incertae Sedis	Bauldia	0.000185632	0.000100598	0.000334485	0.000396212	0.00025763	0.000273118	577573	477521	810114	158975	930114	1.40881e+06	1.01068e+06	709722	1.00586e+06	262467	1.23457e+06	2.48224e+06
Bacteria	Proteobacteria	Alphaproteobacteria	Rhodospirillales	Acetobacteraceae	Belnapia	0.000185632	2.01195e-05	0.000289887	0.00031697	0.000138724	4.55197e-05	577573	95504.1	702098	127180	500831	234802	1.01068e+06	141944	871746	209973	664767	413707
Bacteria	Proteobacteria	Alphaproteobacteria	Rhodospirillales	Acetobacteraceae	Roseomonas	0.000185632	6.03585e-05	0.000245289	0.000158485	0.000198177	0.000113799	577573	286512	594083	63590	715472	587004	1.01068e+06	425833	737631	104987	949667	1.03427e+06
Bacteria	Proteobacteria	Alphaproteobacteria	Rhodospirillales	Rhodospirillaceae	Defluviicoccus	0.000185632	0.000140837	0.00022299	3.96212e-05	9.90884e-05	0.000113799	577573	668529	540076	15897.5	357736	587004	1.01068e+06	993610	670574	26246.7	474834	1.03427e+06
Bacteria	Proteobacteria	Alphaproteobacteria	Rhodospirillales	Rhodospirillales Incertae Sedis	Candidatus Alysiosphaera	0.000185632	0.000160956	0.000178392	0.000237727	0.000118906	4.55197e-05	577573	764033	432061	95384.9	429283	234802	1.01068e+06	1.13555e+06	536459	157480	569800	413707
Bacteria	Proteobacteria	Alphaproteobacteria	Rickettsiales	TK34	uncultured bacterium	0.000185632	6.03585e-05	0.000133794	0	0.000198177	9.10394e-05	577573	286512	324045	0	715472	469604	1.01068e+06	425833	402344	0	949667	827414
Bacteria	Proteobacteria	Alphaproteobacteria	SAR11 clade	uncultured bacterium	Other	0.000185632	0.000442629	0.000289887	0	0	0.000432437	577573	2.10109e+06	702098	0	0	2.23062e+06	1.01068e+06	3.12278e+06	871746	0	0	3.93022e+06
Bacteria	Proteobacteria	Betaproteobacteria	Neisseriales	Neisseriaceae	uncultured	0.000185632	0	8.91961e-05	0.000198106	0.000178359	0.000227599	577573	0	216030	79487.4	643925	1.17401e+06	1.01068e+06	0	268230	131233	854701	2.06854e+06
Bacteria	Proteobacteria	Deltaproteobacteria	Myxococcales	0319-6G20	marine metagenome	0.000185632	0.000100598	4.45981e-05	0.000237727	3.96354e-05	0.000113799	577573	477521	108015	95384.9	143094	587004	1.01068e+06	709722	134115	157480	189933	1.03427e+06
Bacteria	Proteobacteria	Deltaproteobacteria	Myxococcales	Myxococcaceae	uncultured Myxococcus sp.	0.000185632	0.000140837	0.000245289	0.000911288	0.000178359	0.000295878	577573	668529	594083	365642	643925	1.52621e+06	1.01068e+06	993610	737631	603673	854701	2.6891e+06
Bacteria	Proteobacteria	Gammaproteobacteria	Xanthomonadales	Xanthomonadaceae	Luteibacter	0.000185632	2.01195e-05	0	0.000198106	0	2.27599e-05	577573	95504.1	0	79487.4	0	117401	1.01068e+06	141944	0	131233	0	206854
Archaea	Euryarchaeota	Halobacteria	Halobacteriales	Miscellaneous Euryarchaeotic Group(MEG)	uncultured archaeon	0.000159113	0.000241434	0.000334485	0.000752803	9.90884e-05	0.000591756	495062	1.14605e+06	810114	302052	357736	3.05242e+06	866294	1.70333e+06	1.00586e+06	498686	474834	5.37819e+06
Bacteria	Acidobacteria	Acidobacteria	Subgroup 13	uncultured forest soil bacterium	Other	0.000159113	0.000281673	0.000111495	3.96212e-05	0.000138724	0.000113799	495062	1.33706e+06	270038	15897.5	500831	587004	866294	1.98722e+06	335287	26246.7	664767	1.03427e+06
Bacteria	Acidobacteria	Subgroup 22	uncultured bacterium	Other	Other	0.000159113	4.0239e-05	8.91961e-05	3.96212e-05	9.90884e-05	2.27599e-05	495062	191008	216030	15897.5	357736	117401	866294	283889	268230	26246.7	474834	206854
Bacteria	Actinobacteria	Actinobacteria	Micrococcales	Microbacteriaceae	Rathayibacter	0.000159113	0.000181076	0.000178392	0.000198106	7.92707e-05	6.82796e-05	495062	859537	432061	79487.4	286189	352203	866294	1.2775e+06	536459	131233	379867	620561
Bacteria	Actinobacteria	Thermoleophilia	Gaiellales	uncultured	uncultured soil bacterium	0.000159113	0.000120717	0.000579775	0.000118864	0.00025763	0.000136559	495062	573025	1.4042e+06	47692.5	930114	704405	866294	851666	1.74349e+06	78740	1.23457e+06	1.24112e+06
Bacteria	Actinobacteria	Thermoleophilia	Solirubrobacterales	TM146	uncultured actinobacterium	0.000159113	0.00108645	0.000200691	7.92424e-05	5.9453e-05	0.000842115	495062	5.15722e+06	486068	31795	214642	4.34383e+06	866294	7.66499e+06	603517	52493.3	284900	7.65358e+06
Bacteria	Actinobacteria	Thermoleophilia	Solirubrobacterales	YNPFFP1	uncultured Conexibacteraceae bacterium	0.000159113	0.000201195	0.00069127	0.000237727	5.9453e-05	0.000432437	495062	955041	1.67423e+06	95384.9	214642	2.23062e+06	866294	1.41944e+06	2.07878e+06	157480	284900	3.93022e+06
Bacteria	Bacteroidetes	Sphingobacteriia	Sphingobacteriales	CWT CU03-E12	bacterium enrichment culture clone auto79_4W	0.000159113	2.01195e-05	2.2299e-05	0.000237727	0.000237812	2.27599e-05	495062	95504.1	54007.6	95384.9	858567	117401	866294	141944	67057.4	157480	1.1396e+06	206854
Bacteria	Bacteroidetes	Sphingobacteriia	Sphingobacteriales	env.OPS 17	uncultured soil bacterium	0.000159113	0.000100598	0.000111495	7.92424e-05	9.90884e-05	0.000591756	495062	477521	270038	31795	357736	3.05242e+06	866294	709722	335287	52493.3	474834	5.37819e+06
Bacteria	Firmicutes	Bacilli	Bacillales	Planococcaceae	Solibacillus	0.000159113	6.03585e-05	0.000111495	0.000277349	0.000118906	0.000113799	495062	286512	270038	111282	429283	587004	866294	425833	335287	183727	569800	1.03427e+06
Bacteria	Firmicutes	Bacilli	Bacillales	Staphylococcaceae	Staphylococcus	0.000159113	0	0.000156093	0.000237727	0.000217994	9.10394e-05	495062	0	378053	95384.9	787020	469604	866294	0	469402	157480	1.04463e+06	827414
Bacteria	Firmicutes	Clostridia	Clostridiales	Clostridiaceae 2	Alkaliphilus	0.000159113	0.000120717	0.000289887	0.000594318	0.000237812	0.000136559	495062	573025	702098	238462	858567	704405	866294	851666	871746	393700	1.1396e+06	1.24112e+06
Bacteria	Firmicutes	Clostridia	Thermoanaerobacterales	Thermoanaerobacteraceae	Gelria	0.000159113	8.0478e-05	0.000200691	0.00031697	0.000138724	4.55197e-05	495062	382016	486068	127180	500831	234802	866294	567777	603517	209973	664767	413707
Bacteria	Firmicutes	Negativicutes	Selenomonadales	Veillonellaceae	Sporomusa	0.000159113	0.000442629	0.000156093	0.000396212	3.96354e-05	0	495062	2.10109e+06	378053	158975	143094	0	866294	3.12278e+06	469402	262467	189933	0
Bacteria	Planctomycetes	OM190	uncultured planctomycete	Other	Other	0.000159113	4.0239e-05	6.68971e-05	0	1.98177e-05	9.10394e-05	495062	191008	162023	0	71547.2	469604	866294	283889	201172	0	94966.7	827414
Bacteria	Proteobacteria	Alphaproteobacteria	Rhizobiales	MNG7	uncultured bacterium	0.000159113	2.01195e-05	0.000156093	7.92424e-05	0.000138724	9.10394e-05	495062	95504.1	378053	31795	500831	469604	866294	141944	469402	52493.3	664767	827414
Bacteria	Proteobacteria	Alphaproteobacteria	Rhizobiales	Rhizobiaceae	Rhizobium	0.000159113	4.0239e-05	0.000312186	0.000237727	0.000356718	9.10394e-05	495062	191008	756106	95384.9	1.28785e+06	469604	866294	283889	938804	157480	1.7094e+06	827414
Bacteria	Proteobacteria	Alphaproteobacteria	Rickettsiales	Holosporaceae	uncultured	0.000159113	0	8.91961e-05	0.000356591	0.00059453	0.000136559	495062	0	216030	143077	2.14642e+06	704405	866294	0	268230	236220	2.849e+06	1.24112e+06
Bacteria	Proteobacteria	Alphaproteobacteria	Rickettsiales	mitochondria	uncultured bacterium	0.000159113	6.03585e-05	0.000133794	0.00443758	0.00025763	0.000136559	495062	286512	324045	1.78052e+06	930114	704405	866294	425833	402344	2.93962e+06	1.23457e+06	1.24112e+06
Bacteria	Proteobacteria	Betaproteobacteria	Neisseriales	Neisseriaceae	Pseudogulbenkiania	0.000159113	0.000120717	0.000200691	3.96212e-05	0.000277447	0.000295878	495062	573025	486068	15897.5	1.00166e+06	1.52621e+06	866294	851666	603517	26246.7	1.32953e+06	2.6891e+06
Bacteria	Proteobacteria	Betaproteobacteria	Rhodocyclales	Rhodocyclaceae	uncultured	0.000159113	0.000281673	0.000312186	0.000237727	0.000455807	0.000455197	495062	1.33706e+06	756106	95384.9	1.64559e+06	2.34802e+06	866294	1.98722e+06	938804	157480	2.18423e+06	4.13707e+06
Bacteria	Proteobacteria	Deltaproteobacteria	Myxococcales	Elev-16S-1158	uncultured bacterium	0.000159113	8.0478e-05	4.45981e-05	0.000158485	0	0.000136559	495062	382016	108015	63590	0	704405	866294	567777	134115	104987	0	1.24112e+06
Bacteria	Proteobacteria	Deltaproteobacteria	Myxococcales	mle1-27	uncultured delta proteobacterium	0.000159113	0.000442629	4.45981e-05	7.92424e-05	7.92707e-05	0.000864875	495062	2.10109e+06	108015	31795	286189	4.46123e+06	866294	3.12278e+06	134115	52493.3	379867	7.86044e+06
Bacteria	Proteobacteria	Gammaproteobacteria	Alteromonadales	Alteromonadaceae	Haliea	0.000159113	2.01195e-05	2.2299e-05	0.000158485	0.000237812	0.000204839	495062	95504.1	54007.6	63590	858567	1.05661e+06	866294	141944	67057.4	104987	1.1396e+06	1.86168e+06
Bacteria	Proteobacteria	Gammaproteobacteria	Enterobacteriales	Enterobacteriaceae	Cronobacter	0.000159113	2.01195e-05	0.000200691	0.000237727	0.000118906	0	495062	95504.1	486068	95384.9	429283	0	866294	141944	603517	157480	569800	0
Bacteria	Proteobacteria	Gammaproteobacteria	Pseudomonadales	Pseudomonadaceae	Cellvibrio	0.000159113	0.000462749	0	3.96212e-05	0.000237812	0	495062	2.19659e+06	0	15897.5	858567	0	866294	3.26472e+06	0	26246.7	1.1396e+06	0
Bacteria	Proteobacteria	Gammaproteobacteria	Xanthomonadales	uncultured	uncultured bacterium KF-JG30-C25	0.000159113	6.03585e-05	4.45981e-05	0	0.000118906	6.82796e-05	495062	286512	108015	0	429283	352203	866294	425833	134115	0	569800	620561
Bacteria	TM6	uncultured candidate division TM6 bacterium	Other	Other	Other	0.000159113	4.0239e-05	0.000133794	0.000198106	0.000317083	2.27599e-05	495062	191008	324045	79487.4	1.14476e+06	117401	866294	283889	402344	131233	1.51947e+06	206854
Bacteria	Verrucomicrobia	Spartobacteria	Chthoniobacterales	FukuN18 freshwater group	uncultured Verrucomicrobiales bacterium	0.000159113	2.01195e-05	0.000111495	0.000158485	5.9453e-05	0	495062	95504.1	270038	63590	214642	0	866294	141944	335287	104987	284900	0
Bacteria	Acidobacteria	Acidobacteria	Subgroup 3	PAUC26f	uncultured bacterium	0.000132594	0	0.000133794	3.96212e-05	9.90884e-05	6.82796e-05	412552	0	324045	15897.5	357736	352203	721912	0	402344	26246.7	474834	620561
Bacteria	Acidobacteria	Acidobacteria	Subgroup 5	uncultured Acidobacteriales bacterium	Other	0.000132594	0.000100598	6.68971e-05	0.000277349	0.000297265	0.000204839	412552	477521	162023	111282	1.07321e+06	1.05661e+06	721912	709722	201172	183727	1.4245e+06	1.86168e+06
Bacteria	Acidobacteria	Holophagae	Subgroup 10	Sva0725	uncultured bacterium	0.000132594	2.01195e-05	4.45981e-05	3.96212e-05	0.000158541	2.27599e-05	412552	95504.1	108015	15897.5	572378	117401	721912	141944	134115	26246.7	759734	206854
Bacteria	Actinobacteria	Acidimicrobiia	Acidimicrobiales	Acidimicrobiaceae	Ilumatobacter	0.000132594	0.000100598	0.000289887	0.000158485	0.000158541	0.000341398	412552	477521	702098	63590	572378	1.76101e+06	721912	709722	871746	104987	759734	3.1028e+06
Bacteria	Actinobacteria	Acidimicrobiia	Acidimicrobiales	uncultured	bacterium enrichment culture clone auto73_4W	0.000132594	8.0478e-05	0.000156093	0	9.90884e-05	0.000227599	412552	382016	378053	0	357736	1.17401e+06	721912	567777	469402	0	474834	2.06854e+06
Bacteria	Actinobacteria	Acidimicrobiia	Acidimicrobiales	uncultured	uncultured Aciditerrimonas sp.	0.000132594	0.000120717	0.000178392	3.96212e-05	5.9453e-05	9.10394e-05	412552	573025	432061	15897.5	214642	469604	721912	851666	536459	26246.7	284900	827414
Bacteria	Actinobacteria	Actinobacteria	Glycomycetales	Glycomycetaceae	Glycomyces	0.000132594	6.03585e-05	0.000111495	7.92424e-05	0	4.55197e-05	412552	286512	270038	31795	0	234802	721912	425833	335287	52493.3	0	413707
Bacteria	Actinobacteria	Actinobacteria	Streptosporangiales	Nocardiopsaceae	uncultured compost bacterium	0.000132594	0.000100598	0.000156093	0.000237727	0.000158541	6.82796e-05	412552	477521	378053	95384.9	572378	352203	721912	709722	469402	157480	759734	620561
Bacteria	Actinobacteria	Thermoleophilia	Gaiellales	uncultured	uncultured Conexibacteraceae bacterium	0.000132594	6.03585e-05	0.000133794	0.000198106	3.96354e-05	0.000159319	412552	286512	324045	79487.4	143094	821806	721912	425833	402344	131233	189933	1.44798e+06
Bacteria	Armatimonadetes	Chthonomonadetes	Chthonomonadales	uncultured bacterium	Other	0.000132594	0.000160956	4.45981e-05	0	3.96354e-05	0.000159319	412552	764033	108015	0	143094	821806	721912	1.13555e+06	134115	0	189933	1.44798e+06
Bacteria	Bacteroidetes	Cytophagia	Cytophagales	Cytophagaceae	Adhaeribacter	0.000132594	0.000160956	8.91961e-05	0.000435833	0	0	412552	764033	216030	174872	0	0	721912	1.13555e+06	268230	288713	0	0
Bacteria	Bacteroidetes	Sphingobacteriia	Sphingobacteriales	AKYH767	uncultured Bacteroidetes bacterium	0.000132594	6.03585e-05	6.68971e-05	0.000118864	0.000118906	6.82796e-05	412552	286512	162023	47692.5	429283	352203	721912	425833	201172	78740	569800	620561
Bacteria	Bacteroidetes	Sphingobacteriia	Sphingobacteriales	NS11-12 marine group	uncultured bacterium	0.000132594	0.000120717	2.2299e-05	0.000237727	3.96354e-05	0.000204839	412552	573025	54007.6	95384.9	143094	1.05661e+06	721912	851666	67057.4	157480	189933	1.86168e+06
Bacteria	Candidate division OP11	Microgenomates bacterium SCGC AAA011-L6	Other	Other	Other	0.000132594	4.0239e-05	0.000111495	3.96212e-05	1.98177e-05	4.55197e-05	412552	191008	270038	15897.5	71547.2	234802	721912	283889	335287	26246.7	94966.7	413707
Bacteria	Chloroflexi	Caldilineae	Caldilineales	Caldilineaceae	uncultured	0.000132594	0	6.68971e-05	7.92424e-05	7.92707e-05	6.82796e-05	412552	0	162023	31795	286189	352203	721912	0	201172	52493.3	379867	620561
Bacteria	Chloroflexi	TK10	uncultured Chloroflexi bacterium	Other	Other	0.000132594	4.0239e-05	0.000200691	3.96212e-05	5.9453e-05	0.000159319	412552	191008	486068	15897.5	214642	821806	721912	283889	603517	26246.7	284900	1.44798e+06
Bacteria	Firmicutes	Bacilli	Bacillales	Bacillaceae	Fictibacillus	0.000132594	2.01195e-05	0.000111495	0.00031697	0.000178359	9.10394e-05	412552	95504.1	270038	127180	643925	469604	721912	141944	335287	209973	854701	827414
Bacteria	Firmicutes	Bacilli	Bacillales	Bacillaceae	Geobacillus	0.000132594	0.000120717	0.00046828	0.000435833	0.000237812	2.27599e-05	412552	573025	1.13416e+06	174872	858567	117401	721912	851666	1.40821e+06	288713	1.1396e+06	206854
Bacteria	Firmicutes	Clostridia	Clostridiales	Clostridiaceae 1	Clostridium sensu stricto 7	0.000132594	8.0478e-05	2.2299e-05	0	1.98177e-05	9.10394e-05	412552	382016	54007.6	0	71547.2	469604	721912	567777	67057.4	0	94966.7	827414
Bacteria	Firmicutes	Clostridia	Clostridiales	Family XI	Tepidimicrobium	0.000132594	0.000100598	0.000111495	0.00110939	0.000475624	4.55197e-05	412552	477521	270038	445130	1.71713e+06	234802	721912	709722	335287	734906	2.2792e+06	413707
Bacteria	Planctomycetes	Phycisphaerae	CPla-3 termite group	uncultured soil bacterium PBS-22	Other	0.000132594	4.0239e-05	0.000356784	3.96212e-05	0.000198177	2.27599e-05	412552	191008	864121	15897.5	715472	117401	721912	283889	1.07292e+06	26246.7	949667	206854
Bacteria	Proteobacteria	ARKICE-90	uncultured bacterium	Other	Other	0.000132594	4.0239e-05	2.2299e-05	7.92424e-05	0.000138724	0	412552	191008	54007.6	31795	500831	0	721912	283889	67057.4	52493.3	664767	0
Bacteria	Proteobacteria	Alphaproteobacteria	Rhizobiales	Rhizobiaceae	Ensifer	0.000132594	0.000160956	0.000156093	0.000515076	3.96354e-05	2.27599e-05	412552	764033	378053	206667	143094	117401	721912	1.13555e+06	469402	341206	189933	206854
Bacteria	Proteobacteria	Alphaproteobacteria	Rhodospirillales	Rhodospirillaceae	Thalassospira	0.000132594	0.000140837	0.000111495	0.000198106	0.000535077	4.55197e-05	412552	668529	270038	79487.4	1.93178e+06	234802	721912	993610	335287	131233	2.5641e+06	413707
Bacteria	Proteobacteria	Betaproteobacteria	Burkholderiales	Alcaligenaceae	Bordetella	0.000132594	0.000865139	0	7.92424e-05	0.000138724	0.000273118	412552	4.10668e+06	0	31795	500831	1.40881e+06	721912	6.10361e+06	0	52493.3	664767	2.48224e+06
Bacteria	Proteobacteria	Betaproteobacteria	Burkholderiales	Comamonadaceae	Variovorax	0.000132594	4.0239e-05	0.000111495	0	0.000178359	9.10394e-05	412552	191008	270038	0	643925	469604	721912	283889	335287	0	854701	827414
Bacteria	Proteobacteria	Deltaproteobacteria	Desulfurellales	Desulfurellaceae	uncultured	0.000132594	4.0239e-05	0.000133794	3.96212e-05	0.000198177	6.82796e-05	412552	191008	324045	15897.5	715472	352203	721912	283889	402344	26246.7	949667	620561
Bacteria	Verrucomicrobia	Spartobacteria	Chthoniobacterales	FukuN18 freshwater group	uncultured bacterium	0.000132594	4.0239e-05	4.45981e-05	0	0	2.27599e-05	412552	191008	108015	0	0	117401	721912	283889	134115	0	0	206854
Bacteria	Acidobacteria	Acidobacteria	Acidobacteriales	Acidobacteriaceae (Subgroup 1)	Bryocella	0.000106075	6.03585e-05	4.45981e-05	0	3.96354e-05	0.000113799	330042	286512	108015	0	143094	587004	577529	425833	134115	0	189933	1.03427e+06
Bacteria	Actinobacteria	Acidimicrobiia	Acidimicrobiales	Acidimicrobiaceae	CL500-29 marine group	0.000106075	2.01195e-05	4.45981e-05	0	0.000138724	0.000113799	330042	95504.1	108015	0	500831	587004	577529	141944	134115	0	664767	1.03427e+06
Bacteria	Actinobacteria	Actinobacteria	Corynebacteriales	Nocardiaceae	Nocardia	0.000106075	2.01195e-05	0.000178392	0.000237727	0.000198177	0	330042	95504.1	432061	95384.9	715472	0	577529	141944	536459	157480	949667	0
Bacteria	Actinobacteria	Actinobacteria	Frankiales	uncultured	uncultured actinobacterium	0.000106075	4.0239e-05	0.000111495	3.96212e-05	1.98177e-05	4.55197e-05	330042	191008	270038	15897.5	71547.2	234802	577529	283889	335287	26246.7	94966.7	413707
Bacteria	Actinobacteria	Actinobacteria	Micromonosporales	Micromonosporaceae	uncultured	0.000106075	4.0239e-05	0.000111495	3.96212e-05	5.9453e-05	0	330042	191008	270038	15897.5	214642	0	577529	283889	335287	26246.7	284900	0
Bacteria	Actinobacteria	Actinobacteria	Propionibacteriales	Nocardioidaceae	Aeromicrobium	0.000106075	0.000100598	0.000602074	0.000118864	5.9453e-05	0.000113799	330042	477521	1.4582e+06	47692.5	214642	587004	577529	709722	1.81055e+06	78740	284900	1.03427e+06
Bacteria	Actinobacteria	Actinobacteria	Propionibacteriales	Nocardioidaceae	Flindersiella	0.000106075	6.03585e-05	4.45981e-05	3.96212e-05	1.98177e-05	2.27599e-05	330042	286512	108015	15897.5	71547.2	117401	577529	425833	134115	26246.7	94966.7	206854
Bacteria	Actinobacteria	Actinobacteria	Streptosporangiales	Streptosporangiaceae	Microbispora	0.000106075	8.0478e-05	8.91961e-05	0.000277349	0	2.27599e-05	330042	382016	216030	111282	0	117401	577529	567777	268230	183727	0	206854
Bacteria	Candidate division TM7	Unknown Class	Unknown Order	Unknown Family	Candidatus Saccharimonas	0.000106075	0	0.000156093	3.96212e-05	0.00025763	0	330042	0	378053	15897.5	930114	0	577529	0	469402	26246.7	1.23457e+06	0
Bacteria	Chlamydiae	Chlamydiae	Chlamydiales	cvE6	uncultured Chlamydia sp.	0.000106075	2.01195e-05	0.000178392	0.000396212	0.000158541	2.27599e-05	330042	95504.1	432061	158975	572378	117401	577529	141944	536459	262467	759734	206854
Bacteria	Chloroflexi	SHA-26	uncultured bacterium	Other	Other	0.000106075	0.000120717	0.000156093	0	7.92707e-05	9.10394e-05	330042	573025	378053	0	286189	469604	577529	851666	469402	0	379867	827414
Bacteria	Cyanobacteria	Melainabacteria	Obscuribacterales	uncultured bacterium	Other	0.000106075	4.0239e-05	8.91961e-05	0	9.90884e-05	0.000113799	330042	191008	216030	0	357736	587004	577529	283889	268230	0	474834	1.03427e+06
Bacteria	Firmicutes	Bacilli	Bacillales	Bacillaceae	Cerasibacillus	0.000106075	8.0478e-05	0.000200691	0.00031697	7.92707e-05	2.27599e-05	330042	382016	486068	127180	286189	117401	577529	567777	603517	209973	379867	206854
Bacteria	Firmicutes	Bacilli	Bacillales	Family XII	Incertae Sedis	0.000106075	4.0239e-05	0.000245289	0.000673561	7.92707e-05	0.000204839	330042	191008	594083	270257	286189	1.05661e+06	577529	283889	737631	446193	379867	1.86168e+06
Bacteria	Firmicutes	Clostridia	Clostridiales	Clostridiaceae 1	Clostridium sensu stricto 12	0.000106075	8.0478e-05	8.91961e-05	0.000594318	0.000178359	0.000136559	330042	382016	216030	238462	643925	704405	577529	567777	268230	393700	854701	1.24112e+06
Bacteria	Firmicutes	Clostridia	Clostridiales	Peptococcaceae	Thermincola	0.000106075	2.01195e-05	2.2299e-05	7.92424e-05	3.96354e-05	4.55197e-05	330042	95504.1	54007.6	31795	143094	234802	577529	141944	67057.4	52493.3	189933	413707
Bacteria	Firmicutes	Clostridia	Clostridiales	Peptostreptococcaceae	Sporacetigenium	0.000106075	0.000160956	0.000200691	0.000713182	5.9453e-05	0.000113799	330042	764033	486068	286155	214642	587004	577529	1.13555e+06	603517	472440	284900	1.03427e+06
Bacteria	Firmicutes	Clostridia	Clostridiales	Ruminococcaceae	Faecalibacterium	0.000106075	8.0478e-05	4.45981e-05	3.96212e-05	7.92707e-05	6.82796e-05	330042	382016	108015	15897.5	286189	352203	577529	567777	134115	26246.7	379867	620561
Bacteria	Firmicutes	Clostridia	Halanaerobiales	Halanaerobiaceae	Halocella	0.000106075	2.01195e-05	0.000334485	0.000198106	0.000317083	2.27599e-05	330042	95504.1	810114	79487.4	1.14476e+06	117401	577529	141944	1.00586e+06	131233	1.51947e+06	206854
Bacteria	Firmicutes	Negativicutes	Selenomonadales	Veillonellaceae	Pelosinus	0.000106075	4.0239e-05	6.68971e-05	0.000158485	3.96354e-05	9.10394e-05	330042	191008	162023	63590	143094	469604	577529	283889	201172	104987	189933	827414
Bacteria	Proteobacteria	Alphaproteobacteria	Rhizobiales	A0839	uncultured bacterium	0.000106075	0	8.91961e-05	0.000198106	0.000217994	0.000113799	330042	0	216030	79487.4	787020	587004	577529	0	268230	131233	1.04463e+06	1.03427e+06
Bacteria	Proteobacteria	Alphaproteobacteria	Rhizobiales	Hyphomicrobiaceae	Pedomicrobium	0.000106075	0.000100598	0.00022299	0.000118864	7.92707e-05	0.000136559	330042	477521	540076	47692.5	286189	704405	577529	709722	670574	78740	379867	1.24112e+06
Bacteria	Proteobacteria	Alphaproteobacteria	Rhizobiales	alphaI cluster	uncultured type II methanotroph	0.000106075	8.0478e-05	4.45981e-05	3.96212e-05	1.98177e-05	9.10394e-05	330042	382016	108015	15897.5	71547.2	469604	577529	567777	134115	26246.7	94966.7	827414
Bacteria	Proteobacteria	Alphaproteobacteria	Rhodospirillales	Acetobacteraceae	Acidisoma	0.000106075	8.0478e-05	8.91961e-05	0	0.000336901	9.10394e-05	330042	382016	216030	0	1.2163e+06	469604	577529	567777	268230	0	1.61443e+06	827414
Bacteria	Proteobacteria	Alphaproteobacteria	Rhodospirillales	MND8	uncultured bacterium	0.000106075	8.0478e-05	8.91961e-05	0	0.000297265	0.000113799	330042	382016	216030	0	1.07321e+06	587004	577529	567777	268230	0	1.4245e+06	1.03427e+06
Bacteria	Proteobacteria	Alphaproteobacteria	Rickettsiales	Rickettsiales Incertae Sedis	Candidatus Captivus	0.000106075	4.0239e-05	4.45981e-05	0.000356591	0.00025763	4.55197e-05	330042	191008	108015	143077	930114	234802	577529	283889	134115	236220	1.23457e+06	413707
Bacteria	Proteobacteria	Betaproteobacteria	Burkholderiales	Oxalobacteraceae	Noviherbaspirillum	0.000106075	0.000120717	0.000111495	3.96212e-05	7.92707e-05	0.000136559	330042	573025	270038	15897.5	286189	704405	577529	851666	335287	26246.7	379867	1.24112e+06
Bacteria	Proteobacteria	Betaproteobacteria	Methylophilales	Methylophilaceae	Methylotenera	0.000106075	8.0478e-05	0	3.96212e-05	3.96354e-05	4.55197e-05	330042	382016	0	15897.5	143094	234802	577529	567777	0	26246.7	189933	413707
Bacteria	Proteobacteria	Deltaproteobacteria	Sh765B-TzT-29	uncultured soil bacterium	Other	0.000106075	4.0239e-05	8.91961e-05	0.000158485	0.000217994	6.82796e-05	330042	191008	216030	63590	787020	352203	577529	283889	268230	104987	1.04463e+06	620561
Bacteria	Proteobacteria	Gammaproteobacteria	KI89A clade	uncultured gamma proteobacterium	Other	0.000106075	0.000181076	0.000111495	3.96212e-05	0.000158541	0.000227599	330042	859537	270038	15897.5	572378	1.17401e+06	577529	1.2775e+06	335287	26246.7	759734	2.06854e+06
Bacteria	Proteobacteria	Gammaproteobacteria	NKB5	uncultured soil bacterium	Other	0.000106075	0	6.68971e-05	0.000237727	0.000336901	0	330042	0	162023	95384.9	1.2163e+06	0	577529	0	201172	157480	1.61443e+06	0
Bacteria	Proteobacteria	Gammaproteobacteria	Xanthomonadales	Xanthomonadaceae	Pseudoxanthomonas	0.000106075	0.000160956	0.000156093	7.92424e-05	9.90884e-05	4.55197e-05	330042	764033	378053	31795	357736	234802	577529	1.13555e+06	469402	52493.3	474834	413707
Bacteria	Verrucomicrobia	S-BQ2-57 soil group	uncultured bacterium	Other	Other	0.000106075	4.0239e-05	0.000156093	0	0.000158541	2.27599e-05	330042	191008	378053	0	572378	117401	577529	283889	469402	0	759734	206854
Bacteria	Verrucomicrobia	Spartobacteria	Chthoniobacterales	LD29	bacterium enrichment culture clone heteroC45_4W	0.000106075	4.0239e-05	0.000133794	3.96212e-05	7.92707e-05	2.27599e-05	330042	191008	324045	15897.5	286189	117401	577529	283889	402344	26246.7	379867	206854
Archaea	Euryarchaeota	Halobacteria	Halobacteriales	Deep Sea Euryarchaeotic Group(DSEG)	Candidatus Aenigmarchaeum	7.95566e-05	2.01195e-05	0.000156093	3.96212e-05	0.000217994	2.27599e-05	247531	95504.1	378053	15897.5	787020	117401	433147	141944	469402	26246.7	1.04463e+06	206854
Bacteria	Acidobacteria	Acidobacteria	Subgroup 17	uncultured bacterium	Other	7.95566e-05	2.01195e-05	0.000111495	3.96212e-05	9.90884e-05	0	247531	95504.1	270038	15897.5	357736	0	433147	141944	335287	26246.7	474834	0
Bacteria	Actinobacteria	Actinobacteria	Frankiales	Cryptosporangiaceae	Fodinicola	7.95566e-05	4.0239e-05	6.68971e-05	0.00031697	0.000118906	0.000182079	247531	191008	162023	127180	429283	939207	433147	283889	201172	209973	569800	1.65483e+06
Bacteria	Actinobacteria	Actinobacteria	Frankiales	Sporichthyaceae	uncultured	7.95566e-05	0	2.2299e-05	3.96212e-05	0	2.27599e-05	247531	0	54007.6	15897.5	0	117401	433147	0	67057.4	26246.7	0	206854
Bacteria	Actinobacteria	Actinobacteria	Micrococcales	Intrasporangiaceae	Tetrasphaera	7.95566e-05	2.01195e-05	4.45981e-05	0	7.92707e-05	0	247531	95504.1	108015	0	286189	0	433147	141944	134115	0	379867	0
Bacteria	Actinobacteria	Actinobacteria	Micromonosporales	Micromonosporaceae	Pilimelia	7.95566e-05	4.0239e-05	6.68971e-05	0.000475455	5.9453e-05	0.000136559	247531	191008	162023	190770	214642	704405	433147	283889	201172	314960	284900	1.24112e+06
Bacteria	Actinobacteria	Actinobacteria	Pseudonocardiales	Pseudonocardiaceae	Crossiella	7.95566e-05	0.000100598	0.000401383	0	0.000118906	6.82796e-05	247531	477521	972136	0	429283	352203	433147	709722	1.20703e+06	0	569800	620561
Bacteria	Actinobacteria	MB-A2-108	uncultured actinobacterium	Other	Other	7.95566e-05	0.000201195	0.000423682	0.000118864	9.90884e-05	0.000204839	247531	955041	1.02614e+06	47692.5	357736	1.05661e+06	433147	1.41944e+06	1.27409e+06	78740	474834	1.86168e+06
Bacteria	Armatimonadetes	bacterium LY17	Other	Other	Other	7.95566e-05	2.01195e-05	6.68971e-05	3.96212e-05	5.9453e-05	2.27599e-05	247531	95504.1	162023	15897.5	214642	117401	433147	141944	201172	26246.7	284900	206854
Bacteria	Candidate division BRC1	uncultured bacterium	Other	Other	Other	7.95566e-05	4.0239e-05	0.000111495	0	0.000118906	6.82796e-05	247531	191008	270038	0	429283	352203	433147	283889	335287	0	569800	620561
Bacteria	Candidate division TM7	uncultured soil bacterium	Other	Other	Other	7.95566e-05	0.000281673	0.000379084	0.000118864	5.9453e-05	9.10394e-05	247531	1.33706e+06	918129	47692.5	214642	469604	433147	1.98722e+06	1.13998e+06	78740	284900	827414
Bacteria	Chlorobi	Ignavibacteria	Ignavibacteriales	BSV26	denitrifying bacterium enrichment culture clone NOB_2_H7	7.95566e-05	4.0239e-05	0.000133794	3.96212e-05	0.000178359	6.82796e-05	247531	191008	324045	15897.5	643925	352203	433147	283889	402344	26246.7	854701	620561
Bacteria	Chloroflexi	Gitt-GS-136	uncultured Chloroflexi bacterium	Other	Other	7.95566e-05	4.0239e-05	2.2299e-05	0	3.96354e-05	2.27599e-05	247531	191008	54007.6	0	143094	117401	433147	283889	67057.4	0	189933	206854
Bacteria	Chloroflexi	P2-11E	uncultured bacterium	Other	Other	7.95566e-05	2.01195e-05	0.000133794	0.000158485	1.98177e-05	4.55197e-05	247531	95504.1	324045	63590	71547.2	234802	433147	141944	402344	104987	94966.7	413707
Bacteria	Chloroflexi	TK10	uncultured planctomycete	Other	Other	7.95566e-05	6.03585e-05	4.45981e-05	0.000118864	0	9.10394e-05	247531	286512	108015	47692.5	0	469604	433147	425833	134115	78740	0	827414
Bacteria	Chloroflexi	uncultured	uncultured bacterium	Other	Other	7.95566e-05	4.0239e-05	6.68971e-05	7.92424e-05	9.90884e-05	0	247531	191008	162023	31795	357736	0	433147	283889	201172	52493.3	474834	0
Bacteria	Cyanobacteria	Chloroplast	Pandanus utilis	Other	Other	7.95566e-05	0.000221315	6.68971e-05	0.00257538	0.00059453	6.82796e-05	247531	1.05055e+06	162023	1.03334e+06	2.14642e+06	352203	433147	1.56139e+06	201172	1.70603e+06	2.849e+06	620561
Bacteria	Cyanobacteria	Chloroplast	uncultured Cyanobacterium sp.	Other	Other	7.95566e-05	2.01195e-05	0.000111495	0	5.9453e-05	2.27599e-05	247531	95504.1	270038	0	214642	117401	433147	141944	335287	0	284900	206854
Bacteria	Deinococcus-Thermus	Deinococci	Deinococcales	Trueperaceae	Truepera	7.95566e-05	0.000140837	0.000557476	0.000950909	5.9453e-05	0.000136559	247531	668529	1.35019e+06	381540	214642	704405	433147	993610	1.67644e+06	629920	284900	1.24112e+06
Bacteria	Firmicutes	Bacilli	Bacillales	Bacillaceae	Halobacillus	7.95566e-05	4.0239e-05	6.68971e-05	0.000515076	5.9453e-05	9.10394e-05	247531	191008	162023	206667	214642	469604	433147	283889	201172	341206	284900	827414
Bacteria	Firmicutes	Clostridia	Clostridiales	Clostridiaceae 1	Clostridium sensu stricto 2	7.95566e-05	2.01195e-05	2.2299e-05	0.000356591	0	4.55197e-05	247531	95504.1	54007.6	143077	0	234802	433147	141944	67057.4	236220	0	413707
Bacteria	Firmicutes	Clostridia	Clostridiales	Clostridiaceae 1	Clostridium sensu stricto 6	7.95566e-05	0.000160956	6.68971e-05	0.000475455	7.92707e-05	4.55197e-05	247531	764033	162023	190770	286189	234802	433147	1.13555e+06	201172	314960	379867	413707
Bacteria	Firmicutes	Clostridia	Clostridiales	Clostridiaceae 1	Fonticella	7.95566e-05	4.0239e-05	8.91961e-05	0.000118864	7.92707e-05	2.27599e-05	247531	191008	216030	47692.5	286189	117401	433147	283889	268230	78740	379867	206854
Bacteria	Firmicutes	Clostridia	Clostridiales	Family XI	Tissierella	7.95566e-05	0	2.2299e-05	0.000158485	1.98177e-05	6.82796e-05	247531	0	54007.6	63590	71547.2	352203	433147	0	67057.4	104987	94966.7	620561
Bacteria	Planctomycetes	Phycisphaerae	CPla-3 termite group	uncultured planctomycete	Other	7.95566e-05	0	0.000401383	0.000396212	0.000138724	2.27599e-05	247531	0	972136	158975	500831	117401	433147	0	1.20703e+06	262467	664767	206854
Bacteria	Planctomycetes	Pla4 lineage	uncultured bacterium	Other	Other	7.95566e-05	8.0478e-05	0.000200691	7.92424e-05	9.90884e-05	4.55197e-05	247531	382016	486068	31795	357736	234802	433147	567777	603517	52493.3	474834	413707
Bacteria	Proteobacteria	Alphaproteobacteria	Caulobacterales	Caulobacteraceae	uncultured bacterium	7.95566e-05	8.0478e-05	0.000401383	3.96212e-05	0.000138724	0.000113799	247531	382016	972136	15897.5	500831	587004	433147	567777	1.20703e+06	26246.7	664767	1.03427e+06
Bacteria	Proteobacteria	Alphaproteobacteria	Rhizobiales	alphaI cluster	uncultured alpha proteobacterium	7.95566e-05	6.03585e-05	4.45981e-05	3.96212e-05	3.96354e-05	0.000136559	247531	286512	108015	15897.5	143094	704405	433147	425833	134115	26246.7	189933	1.24112e+06
Bacteria	Proteobacteria	Alphaproteobacteria	Rhodospirillales	Acetobacteraceae	Rhodovastum	7.95566e-05	4.0239e-05	8.91961e-05	0	0.000297265	4.55197e-05	247531	191008	216030	0	1.07321e+06	234802	433147	283889	268230	0	1.4245e+06	413707
Bacteria	Proteobacteria	Alphaproteobacteria	Rhodospirillales	KCM-B-15	uncultured bacterium	7.95566e-05	0.000201195	0.00022299	0.000198106	0.000297265	0.000250358	247531	955041	540076	79487.4	1.07321e+06	1.29141e+06	433147	1.41944e+06	670574	131233	1.4245e+06	2.27539e+06
Bacteria	Proteobacteria	Alphaproteobacteria	Rhodospirillales	Rhodospirillaceae	uncultured bacterium	7.95566e-05	0.000120717	0	0	0.000138724	2.27599e-05	247531	573025	0	0	500831	117401	433147	851666	0	0	664767	206854
Bacteria	Proteobacteria	Betaproteobacteria	SC-I-84	uncultured Burkholderiaceae bacterium	Other	7.95566e-05	0.000120717	0.000178392	0	0.000217994	0.000136559	247531	573025	432061	0	787020	704405	433147	851666	536459	0	1.04463e+06	1.24112e+06
Bacteria	Proteobacteria	Deltaproteobacteria	Bdellovibrionales	Bdellovibrionaceae	OM27 clade	7.95566e-05	0.000120717	0.000178392	3.96212e-05	9.90884e-05	0.000136559	247531	573025	432061	15897.5	357736	704405	433147	851666	536459	26246.7	474834	1.24112e+06
Bacteria	Proteobacteria	Deltaproteobacteria	Desulfuromonadales	GR-WP33-58	uncultured delta proteobacterium	7.95566e-05	2.01195e-05	0	0.00031697	1.98177e-05	2.27599e-05	247531	95504.1	0	127180	71547.2	117401	433147	141944	0	209973	94966.7	206854
Bacteria	Proteobacteria	Deltaproteobacteria	GR-WP33-30	uncultured Gemmatimonadetes bacterium	Other	7.95566e-05	2.01195e-05	0.000111495	7.92424e-05	5.9453e-05	4.55197e-05	247531	95504.1	270038	31795	214642	234802	433147	141944	335287	52493.3	284900	413707
Bacteria	Proteobacteria	Deltaproteobacteria	GR-WP33-30	uncultured proteobacterium	Other	7.95566e-05	0.000100598	0.000245289	3.96212e-05	7.92707e-05	9.10394e-05	247531	477521	594083	15897.5	286189	469604	433147	709722	737631	26246.7	379867	827414
Bacteria	Proteobacteria	Deltaproteobacteria	Myxococcales	0319-6G20	bacterium enrichment culture clone auto112_4W	7.95566e-05	2.01195e-05	2.2299e-05	0.000118864	1.98177e-05	0	247531	95504.1	54007.6	47692.5	71547.2	0	433147	141944	67057.4	78740	94966.7	0
Bacteria	Proteobacteria	Gammaproteobacteria	Pseudomonadales	Moraxellaceae	Acinetobacter	7.95566e-05	0.000261554	0.000200691	0.00031697	0.00025763	6.82796e-05	247531	1.24155e+06	486068	127180	930114	352203	433147	1.84528e+06	603517	209973	1.23457e+06	620561
Bacteria	Verrucomicrobia	OPB35 soil group	Unknown Order	Unknown Family	Pedosphaera	7.95566e-05	0.000120717	0.000267588	7.92424e-05	0.000237812	0.000295878	247531	573025	648091	31795	858567	1.52621e+06	433147	851666	804689	52493.3	1.1396e+06	2.6891e+06
Bacteria	Verrucomicrobia	OPB35 soil group	uncultured subdivision 3 bacterium	Other	Other	7.95566e-05	0.000100598	8.91961e-05	0	0.000118906	2.27599e-05	247531	477521	216030	0	429283	117401	433147	709722	268230	0	569800	206854
Archaea	Thaumarchaeota	South African Gold Mine Gp 1(SAGMCG-1)	Unknown Order	Unknown Family	Candidatus Nitrosotalea	5.30377e-05	6.03585e-05	0.000490579	3.96212e-05	3.96354e-05	9.10394e-05	165021	286512	1.18817e+06	15897.5	143094	469604	288765	425833	1.47526e+06	26246.7	189933	827414
Bacteria	Actinobacteria	Acidimicrobiia	Acidimicrobiales	uncultured	uncultured forest soil bacterium	5.30377e-05	2.01195e-05	6.68971e-05	3.96212e-05	0	4.55197e-05	165021	95504.1	162023	15897.5	0	234802	288765	141944	201172	26246.7	0	413707
Bacteria	Actinobacteria	Actinobacteria	Micrococcales	Microbacteriaceae	Leucobacter	5.30377e-05	0	4.45981e-05	3.96212e-05	3.96354e-05	4.55197e-05	165021	0	108015	15897.5	143094	234802	288765	0	134115	26246.7	189933	413707
Bacteria	Actinobacteria	Actinobacteria	Propionibacteriales	Nocardioidaceae	uncultured	5.30377e-05	8.0478e-05	0.000334485	0.000356591	5.9453e-05	2.27599e-05	165021	382016	810114	143077	214642	117401	288765	567777	1.00586e+06	236220	284900	206854
Bacteria	Actinobacteria	Actinobacteria	Streptosporangiales	Streptosporangiaceae	Nonomuraea	5.30377e-05	0.000241434	0.000178392	0.000237727	3.96354e-05	4.55197e-05	165021	1.14605e+06	432061	95384.9	143094	234802	288765	1.70333e+06	536459	157480	189933	413707
Bacteria	Actinobacteria	Thermoleophilia	Solirubrobacterales	288-2	uncultured bacterium	5.30377e-05	0.000100598	8.91961e-05	3.96212e-05	9.90884e-05	9.10394e-05	165021	477521	216030	15897.5	357736	469604	288765	709722	268230	26246.7	474834	827414
Bacteria	Actinobacteria	Thermoleophilia	Solirubrobacterales	480-2	uncultured actinobacterium	5.30377e-05	8.0478e-05	0.000200691	0.000237727	0.000138724	0.000273118	165021	382016	486068	95384.9	500831	1.40881e+06	288765	567777	603517	157480	664767	2.48224e+06
Bacteria	Actinobacteria	Thermoleophilia	Solirubrobacterales	uncultured	uncultured bacterium	5.30377e-05	2.01195e-05	0.000133794	7.92424e-05	1.98177e-05	4.55197e-05	165021	95504.1	324045	31795	71547.2	234802	288765	141944	402344	52493.3	94966.7	413707
Bacteria	Armatimonadetes	Armatimonadia	Armatimonadales	uncultured bacterium	Other	5.30377e-05	2.01195e-05	4.45981e-05	7.92424e-05	3.96354e-05	9.10394e-05	165021	95504.1	108015	31795	143094	469604	288765	141944	134115	52493.3	189933	827414
Bacteria	Armatimonadetes	Chthonomonadetes	Chthonomonadales	Chthonomonadaceae	Chthonomonas	5.30377e-05	0.000120717	0.000133794	0	7.92707e-05	0.000113799	165021	573025	324045	0	286189	587004	288765	851666	402344	0	379867	1.03427e+06
Bacteria	Armatimonadetes	uncultured Armatimonadetes bacterium	Other	Other	Other	5.30377e-05	0.000241434	2.2299e-05	0	7.92707e-05	9.10394e-05	165021	1.14605e+06	54007.6	0	286189	469604	288765	1.70333e+06	67057.4	0	379867	827414
Bacteria	Bacteroidetes	Bacteroidia	Bacteroidales	Rikenellaceae	Alistipes	5.30377e-05	8.0478e-05	2.2299e-05	0.000515076	5.9453e-05	0	165021	382016	54007.6	206667	214642	0	288765	567777	67057.4	341206	284900	0
Bacteria	Bacteroidetes	Bacteroidia	Bacteroidales	S24-7	uncultured bacterium	5.30377e-05	0.000201195	0.000156093	0.000118864	0.000297265	6.82796e-05	165021	955041	378053	47692.5	1.07321e+06	352203	288765	1.41944e+06	469402	78740	1.4245e+06	620561
Bacteria	Bacteroidetes	Cytophagia	Cytophagales	Flammeovirgaceae	Candidatus Amoebophilus	5.30377e-05	6.03585e-05	6.68971e-05	0.000277349	0.000118906	0	165021	286512	162023	111282	429283	0	288765	425833	201172	183727	569800	0
Bacteria	Bacteroidetes	SM1A07	uncultured bacterium	Other	Other	5.30377e-05	0	4.45981e-05	0.000198106	3.96354e-05	0.000136559	165021	0	108015	79487.4	143094	704405	288765	0	134115	131233	189933	1.24112e+06
Bacteria	Candidate division TM7	bacterium WWH38	Other	Other	Other	5.30377e-05	4.0239e-05	0.000133794	3.96212e-05	3.96354e-05	2.27599e-05	165021	191008	324045	15897.5	143094	117401	288765	283889	402344	26246.7	189933	206854
Bacteria	Chlamydiae	Chlamydiae	Chlamydiales	Parachlamydiaceae	Parachlamydia	5.30377e-05	4.0239e-05	8.91961e-05	7.92424e-05	0.000198177	6.82796e-05	165021	191008	216030	31795	715472	352203	288765	283889	268230	52493.3	949667	620561
Bacteria	Chloroflexi	KD4-96	uncultured Levilinea sp.	Other	Other	5.30377e-05	4.0239e-05	0	0.000158485	3.96354e-05	6.82796e-05	165021	191008	0	63590	143094	352203	288765	283889	0	104987	189933	620561
Bacteria	Chloroflexi	Ktedonobacteria	JG30-KF-AS9	Chloroflexi bacterium Ellin7237	Other	5.30377e-05	0.000201195	8.91961e-05	7.92424e-05	0	4.55197e-05	165021	955041	216030	31795	0	234802	288765	1.41944e+06	268230	52493.3	0	413707
Bacteria	Chloroflexi	Thermomicrobia	AKYG1722	uncultured bacterium	Other	5.30377e-05	0	4.45981e-05	0.000118864	0.000118906	0.000159319	165021	0	108015	47692.5	429283	821806	288765	0	134115	78740	569800	1.44798e+06
Bacteria	Cyanobacteria	Chloroplast	Dunaliella tertiolecta	Other	Other	5.30377e-05	0	6.68971e-05	7.92424e-05	0.000158541	9.10394e-05	165021	0	162023	31795	572378	469604	288765	0	201172	52493.3	759734	827414
Bacteria	Firmicutes	Bacilli	Bacillales	Bacillaceae	Caldalkalibacillus	5.30377e-05	0	6.68971e-05	0	5.9453e-05	6.82796e-05	165021	0	162023	0	214642	352203	288765	0	201172	0	284900	620561
Bacteria	Firmicutes	Bacilli	Bacillales	Family XII	Exiguobacterium	5.30377e-05	2.01195e-05	4.45981e-05	7.92424e-05	3.96354e-05	6.82796e-05	165021	95504.1	108015	31795	143094	352203	288765	141944	134115	52493.3	189933	620561
Bacteria	Firmicutes	Bacilli	Bacillales	Thermoactinomycetaceae	Thermoflavimicrobium	5.30377e-05	2.01195e-05	0.000156093	0.000198106	3.96354e-05	2.27599e-05	165021	95504.1	378053	79487.4	143094	117401	288765	141944	469402	131233	189933	206854
Bacteria	Firmicutes	Clostridia	Clostridiales	Clostridiaceae 1	Clostridium sensu stricto 15	5.30377e-05	0	2.2299e-05	0	9.90884e-05	4.55197e-05	165021	0	54007.6	0	357736	234802	288765	0	67057.4	0	474834	413707
Bacteria	Firmicutes	Clostridia	Clostridiales	Clostridiaceae 1	Clostridium sensu stricto 5	5.30377e-05	4.0239e-05	2.2299e-05	0.000277349	1.98177e-05	0	165021	191008	54007.6	111282	71547.2	0	288765	283889	67057.4	183727	94966.7	0
Bacteria	Firmicutes	Clostridia	Clostridiales	Clostridiaceae 1	uncultured	5.30377e-05	4.0239e-05	2.2299e-05	7.92424e-05	0.000178359	2.27599e-05	165021	191008	54007.6	31795	643925	117401	288765	283889	67057.4	52493.3	854701	206854
Bacteria	Firmicutes	Clostridia	Clostridiales	Gracilibacteraceae	Lutispora	5.30377e-05	0.000140837	8.91961e-05	0.000198106	1.98177e-05	2.27599e-05	165021	668529	216030	79487.4	71547.2	117401	288765	993610	268230	131233	94966.7	206854
Bacteria	Firmicutes	Clostridia	Clostridiales	Lachnospiraceae	Anaerosporobacter	5.30377e-05	0	6.68971e-05	0.000237727	0.000118906	4.55197e-05	165021	0	162023	95384.9	429283	234802	288765	0	201172	157480	569800	413707
Bacteria	Firmicutes	Clostridia	Clostridiales	Lachnospiraceae	Epulopiscium	5.30377e-05	0.000160956	6.68971e-05	0.000277349	0	6.82796e-05	165021	764033	162023	111282	0	352203	288765	1.13555e+06	201172	183727	0	620561
Bacteria	Firmicutes	Clostridia	Clostridiales	Peptococcaceae	Desulfosporosinus	5.30377e-05	4.0239e-05	2.2299e-05	0.000158485	7.92707e-05	4.55197e-05	165021	191008	54007.6	63590	286189	234802	288765	283889	67057.4	104987	379867	413707
Bacteria	Firmicutes	Erysipelotrichia	Erysipelotrichales	Erysipelotrichaceae	Erysipelothrix	5.30377e-05	4.0239e-05	6.68971e-05	0	7.92707e-05	4.55197e-05	165021	191008	162023	0	286189	234802	288765	283889	201172	0	379867	413707
Bacteria	Firmicutes	OPB54	uncultured Clostridium sp.	Other	Other	5.30377e-05	2.01195e-05	0.000245289	0.000118864	0.000297265	2.27599e-05	165021	95504.1	594083	47692.5	1.07321e+06	117401	288765	141944	737631	78740	1.4245e+06	206854
Bacteria	Planctomycetes	BD7-11	uncultured bacterium	Other	Other	5.30377e-05	0.000362151	0.000267588	0.000237727	0.000217994	0.000455197	165021	1.71907e+06	648091	95384.9	787020	2.34802e+06	288765	2.555e+06	804689	157480	1.04463e+06	4.13707e+06
Bacteria	Planctomycetes	Phycisphaerae	Phycisphaerales	Phycisphaeraceae	I-8	5.30377e-05	2.01195e-05	4.45981e-05	7.92424e-05	0.000118906	0.000113799	165021	95504.1	108015	31795	429283	587004	288765	141944	134115	52493.3	569800	1.03427e+06
Bacteria	Planctomycetes	Phycisphaerae	WD2101 soil group	uncultured Planctomycetales bacterium	Other	5.30377e-05	0.000160956	8.91961e-05	0	0.000237812	9.10394e-05	165021	764033	216030	0	858567	469604	288765	1.13555e+06	268230	0	1.1396e+06	827414
Bacteria	Proteobacteria	Alphaproteobacteria	Caulobacterales	Caulobacteraceae	Caulobacter	5.30377e-05	6.03585e-05	6.68971e-05	7.92424e-05	0.000237812	0	165021	286512	162023	31795	858567	0	288765	425833	201172	52493.3	1.1396e+06	0
Bacteria	Proteobacteria	Alphaproteobacteria	Caulobacterales	Hyphomonadaceae	Hirschia	5.30377e-05	4.0239e-05	6.68971e-05	0.000198106	3.96354e-05	4.55197e-05	165021	191008	162023	79487.4	143094	234802	288765	283889	201172	131233	189933	413707
Bacteria	Proteobacteria	Alphaproteobacteria	Rhizobiales	Hyphomicrobiaceae	Filomicrobium	5.30377e-05	8.0478e-05	0.000178392	0.000356591	7.92707e-05	4.55197e-05	165021	382016	432061	143077	286189	234802	288765	567777	536459	236220	379867	413707
Bacteria	Proteobacteria	Alphaproteobacteria	Rhizobiales	Hyphomicrobiaceae	uncultured	5.30377e-05	0.000100598	6.68971e-05	0.000118864	0.000138724	0.000136559	165021	477521	162023	47692.5	500831	704405	288765	709722	201172	78740	664767	1.24112e+06
Bacteria	Proteobacteria	Alphaproteobacteria	Rhizobiales	Rhizobiales Incertae Sedis	Nordella	5.30377e-05	2.01195e-05	0	0.000118864	1.98177e-05	9.10394e-05	165021	95504.1	0	47692.5	71547.2	469604	288765	141944	0	78740	94966.7	827414
Bacteria	Proteobacteria	Alphaproteobacteria	Rickettsiales	SM2D12	uncultured bacterium	5.30377e-05	2.01195e-05	4.45981e-05	3.96212e-05	0.000118906	4.55197e-05	165021	95504.1	108015	15897.5	429283	234802	288765	141944	134115	26246.7	569800	413707
Bacteria	Proteobacteria	Alphaproteobacteria	Rickettsiales	mitochondria	Diplazium pycnocarpon	5.30377e-05	0	0.000200691	0	0.000297265	4.55197e-05	165021	0	486068	0	1.07321e+06	234802	288765	0	603517	0	1.4245e+06	413707
Bacteria	Proteobacteria	Alphaproteobacteria	Rickettsiales	mitochondria	Vermamoeba vermiformis	5.30377e-05	6.03585e-05	2.2299e-05	3.96212e-05	0.000237812	0.000864875	165021	286512	54007.6	15897.5	858567	4.46123e+06	288765	425833	67057.4	26246.7	1.1396e+06	7.86044e+06
Bacteria	Proteobacteria	Alphaproteobacteria	Sphingomonadales	Erythrobacteraceae	uncultured	5.30377e-05	0.000160956	0.000133794	0.000158485	1.98177e-05	9.10394e-05	165021	764033	324045	63590	71547.2	469604	288765	1.13555e+06	402344	104987	94966.7	827414
Bacteria	Proteobacteria	Betaproteobacteria	Burkholderiales	Burkholderiaceae	Chitinimonas	5.30377e-05	8.0478e-05	6.68971e-05	0	0.000158541	0.000204839	165021	382016	162023	0	572378	1.05661e+06	288765	567777	201172	0	759734	1.86168e+06
Bacteria	Proteobacteria	Betaproteobacteria	Burkholderiales	Comamonadaceae	Acidovorax	5.30377e-05	0.000181076	2.2299e-05	7.92424e-05	1.98177e-05	2.27599e-05	165021	859537	54007.6	31795	71547.2	117401	288765	1.2775e+06	67057.4	52493.3	94966.7	206854
Bacteria	Proteobacteria	Betaproteobacteria	Burkholderiales	Comamonadaceae	Limnohabitans	5.30377e-05	4.0239e-05	4.45981e-05	0	1.98177e-05	6.82796e-05	165021	191008	108015	0	71547.2	352203	288765	283889	134115	0	94966.7	620561
Bacteria	Proteobacteria	Betaproteobacteria	Burkholderiales	Oxalobacteraceae	Undibacterium	5.30377e-05	0.000181076	0.000133794	0.000158485	9.90884e-05	0.000546237	165021	859537	324045	63590	357736	2.81762e+06	288765	1.2775e+06	402344	104987	474834	4.96449e+06
Bacteria	Proteobacteria	Betaproteobacteria	Nitrosomonadales	Nitrosomonadaceae	Nitrosomonas	5.30377e-05	2.01195e-05	0.000111495	0	0.000138724	0	165021	95504.1	270038	0	500831	0	288765	141944	335287	0	664767	0
Bacteria	Proteobacteria	Deltaproteobacteria	Myxococcales	0319-6G20	uncultured delta proteobacterium	5.30377e-05	0.000160956	0.000312186	0.000515076	0.000158541	0.000136559	165021	764033	756106	206667	572378	704405	288765	1.13555e+06	938804	341206	759734	1.24112e+06
Bacteria	Proteobacteria	Deltaproteobacteria	Myxococcales	0319-6G20	uncultured proteobacterium	5.30377e-05	2.01195e-05	0.000178392	7.92424e-05	3.96354e-05	0.000136559	165021	95504.1	432061	31795	143094	704405	288765	141944	536459	52493.3	189933	1.24112e+06
Bacteria	Proteobacteria	Deltaproteobacteria	Myxococcales	Nannocystaceae	Nannocystis	5.30377e-05	4.0239e-05	0.000111495	0.000277349	0.00025763	0.000113799	165021	191008	270038	111282	930114	587004	288765	283889	335287	183727	1.23457e+06	1.03427e+06
Bacteria	Proteobacteria	Deltaproteobacteria	Myxococcales	Phaselicystidaceae	Phaselicystis	5.30377e-05	0.000724302	0.000133794	0.00031697	9.90884e-05	0.000523477	165021	3.43815e+06	324045	127180	357736	2.70022e+06	288765	5.11e+06	402344	209973	474834	4.75763e+06
Bacteria	Proteobacteria	Gammaproteobacteria	Methylococcales	Methylococcaceae	Methylocaldum	5.30377e-05	8.0478e-05	4.45981e-05	0.000396212	0.000178359	6.82796e-05	165021	382016	108015	158975	643925	352203	288765	567777	134115	262467	854701	620561
Bacteria	TM6	uncultured Nautiliales bacterium	Other	Other	Other	5.30377e-05	2.01195e-05	2.2299e-05	0.00031697	1.98177e-05	0	165021	95504.1	54007.6	127180	71547.2	0	288765	141944	67057.4	209973	94966.7	0
Bacteria	Verrucomicrobia	OPB35 soil group	Verrucomicrobia bacterium LX181	Other	Other	5.30377e-05	2.01195e-05	2.2299e-05	3.96212e-05	1.98177e-05	4.55197e-05	165021	95504.1	54007.6	15897.5	71547.2	234802	288765	141944	67057.4	26246.7	94966.7	413707
Bacteria	Verrucomicrobia	OPB35 soil group	uncultured Verrucomicrobia subdivision 3 bacterium	Other	Other	5.30377e-05	6.03585e-05	0.000133794	3.96212e-05	0.000118906	6.82796e-05	165021	286512	324045	15897.5	429283	352203	288765	425833	402344	26246.7	569800	620561
Bacteria	Verrucomicrobia	Spartobacteria	Chthoniobacterales	FukuN18 freshwater group	bacterium enrichment culture clone heteroB6_4W	5.30377e-05	6.03585e-05	6.68971e-05	0.000198106	0.000198177	2.27599e-05	165021	286512	162023	79487.4	715472	117401	288765	425833	201172	131233	949667	206854
Bacteria	Verrucomicrobia	Verrucomicrobiae	Verrucomicrobiales	Verrucomicrobiaceae	Haloferula	5.30377e-05	0.000382271	4.45981e-05	0.000237727	1.98177e-05	0	165021	1.81458e+06	108015	95384.9	71547.2	0	288765	2.69694e+06	134115	157480	94966.7	0
Archaea	Euryarchaeota	Halobacteria	Halobacteriales	Miscellaneous Euryarchaeotic Group(MEG)	mine drainage metagenome	2.65189e-05	0.000100598	8.91961e-05	3.96212e-05	0	0.000159319	82510.4	477521	216030	15897.5	0	821806	144382	709722	268230	26246.7	0	1.44798e+06
Archaea	Euryarchaeota	Methanomicrobia	Methanosarcinales	Methanosarcinaceae	Methanosarcina	2.65189e-05	2.01195e-05	4.45981e-05	0.000237727	1.98177e-05	4.55197e-05	82510.4	95504.1	108015	95384.9	71547.2	234802	144382	141944	134115	157480	94966.7	413707
Bacteria	Acidobacteria	Acidobacteria	Subgroup 11	uncultured bacterium	Other	2.65189e-05	4.0239e-05	6.68971e-05	3.96212e-05	1.98177e-05	0	82510.4	191008	162023	15897.5	71547.2	0	144382	283889	201172	26246.7	94966.7	0
Bacteria	Acidobacteria	Acidobacteria	Subgroup 13	uncultured Holophaga sp.	Other	2.65189e-05	6.03585e-05	0	0	7.92707e-05	2.27599e-05	82510.4	286512	0	0	286189	117401	144382	425833	0	0	379867	206854
Bacteria	Actinobacteria	Acidimicrobiia	Acidimicrobiales	uncultured	uncultured Ferrimicrobium sp.	2.65189e-05	2.01195e-05	8.91961e-05	0	0.000237812	4.55197e-05	82510.4	95504.1	216030	0	858567	234802	144382	141944	268230	0	1.1396e+06	413707
Bacteria	Actinobacteria	Acidimicrobiia	Acidimicrobiales	uncultured	uncultured compost bacterium	2.65189e-05	0.000201195	4.45981e-05	7.92424e-05	1.98177e-05	2.27599e-05	82510.4	955041	108015	31795	71547.2	117401	144382	1.41944e+06	134115	52493.3	94966.7	206854
Bacteria	Actinobacteria	Actinobacteria	Kineosporiales	Kineosporiaceae	uncultured	2.65189e-05	8.0478e-05	0.000401383	7.92424e-05	0.00025763	4.55197e-05	82510.4	382016	972136	31795	930114	234802	144382	567777	1.20703e+06	52493.3	1.23457e+06	413707
Bacteria	Actinobacteria	Actinobacteria	Micromonosporales	Micromonosporaceae	Longispora	2.65189e-05	0.000181076	4.45981e-05	3.96212e-05	0	2.27599e-05	82510.4	859537	108015	15897.5	0	117401	144382	1.2775e+06	134115	26246.7	0	206854
Bacteria	Actinobacteria	Actinobacteria	Pseudonocardiales	Pseudonocardiaceae	Saccharomonospora	2.65189e-05	2.01195e-05	6.68971e-05	0	1.98177e-05	0.000136559	82510.4	95504.1	162023	0	71547.2	704405	144382	141944	201172	0	94966.7	1.24112e+06
Bacteria	Actinobacteria	MB-A2-108	uncultured Catenulispora sp.	Other	Other	2.65189e-05	0	4.45981e-05	0.000118864	1.98177e-05	4.55197e-05	82510.4	0	108015	47692.5	71547.2	234802	144382	0	134115	78740	94966.7	413707
Bacteria	Actinobacteria	Thermoleophilia	Gaiellales	uncultured	uncultured Thermoleophilaceae bacterium	2.65189e-05	0	8.91961e-05	3.96212e-05	1.98177e-05	4.55197e-05	82510.4	0	216030	15897.5	71547.2	234802	144382	0	268230	26246.7	94966.7	413707
Bacteria	Actinobacteria	Thermoleophilia	Solirubrobacterales	Conexibacteraceae	Conexibacter	2.65189e-05	0.000120717	0.000133794	0.000118864	5.9453e-05	0.000159319	82510.4	573025	324045	47692.5	214642	821806	144382	851666	402344	78740	284900	1.44798e+06
Bacteria	Actinobacteria	Thermoleophilia	Solirubrobacterales	YNPFFP1	bacterium Ellin325	2.65189e-05	0	0.000111495	7.92424e-05	3.96354e-05	0	82510.4	0	270038	31795	143094	0	144382	0	335287	52493.3	189933	0
Bacteria	Bacteroidetes	Bacteroidia	Bacteroidales	Porphyromonadaceae	Petrimonas	2.65189e-05	2.01195e-05	4.45981e-05	0.000118864	0	0	82510.4	95504.1	108015	47692.5	0	0	144382	141944	134115	78740	0	0
Bacteria	Candidate division OD1	uncultured organism	Other	Other	Other	2.65189e-05	4.0239e-05	0.000111495	0	3.96354e-05	9.10394e-05	82510.4	191008	270038	0	143094	469604	144382	283889	335287	0	189933	827414
Bacteria	Chloroflexi	Ktedonobacteria	C0119	uncultured soil bacterium	Other	2.65189e-05	0.000140837	8.91961e-05	0	7.92707e-05	0.000273118	82510.4	668529	216030	0	286189	1.40881e+06	144382	993610	268230	0	379867	2.48224e+06
Bacteria	Chloroflexi	uncultured	uncultured Caldilineaceae bacterium	Other	Other	2.65189e-05	6.03585e-05	0.000200691	7.92424e-05	9.90884e-05	6.82796e-05	82510.4	286512	486068	31795	357736	352203	144382	425833	603517	52493.3	474834	620561
Bacteria	Cyanobacteria	Chloroplast	Chlamydomonas applanata	Other	Other	2.65189e-05	4.0239e-05	6.68971e-05	7.92424e-05	0.000158541	2.27599e-05	82510.4	191008	162023	31795	572378	117401	144382	283889	201172	52493.3	759734	206854
Bacteria	Cyanobacteria	Chloroplast	uncultured Scenedesmus	Other	Other	2.65189e-05	0	2.2299e-05	0.000118864	0.000792707	0.000136559	82510.4	0	54007.6	47692.5	2.86189e+06	704405	144382	0	67057.4	78740	3.79867e+06	1.24112e+06
Bacteria	Deferribacteres	Deferribacteres	Deferribacterales	SAR406 clade(Marine group A)	uncultured bacterium	2.65189e-05	2.01195e-05	2.2299e-05	7.92424e-05	9.90884e-05	0	82510.4	95504.1	54007.6	31795	357736	0	144382	141944	67057.4	52493.3	474834	0
Bacteria	Firmicutes	Bacilli	Bacillales	Planococcaceae	Incertae Sedis	2.65189e-05	4.0239e-05	4.45981e-05	0.000435833	0.000138724	4.55197e-05	82510.4	191008	108015	174872	500831	234802	144382	283889	134115	288713	664767	413707
Bacteria	Firmicutes	Clostridia	Clostridiales	Clostridiaceae 1	Anaerobacter	2.65189e-05	6.03585e-05	0.000111495	0.000118864	3.96354e-05	9.10394e-05	82510.4	286512	270038	47692.5	143094	469604	144382	425833	335287	78740	189933	827414
Bacteria	Firmicutes	Clostridia	Clostridiales	Clostridiaceae 1	Clostridium sensu stricto 3	2.65189e-05	8.0478e-05	4.45981e-05	0.000396212	7.92707e-05	4.55197e-05	82510.4	382016	108015	158975	286189	234802	144382	567777	134115	262467	379867	413707
Bacteria	Firmicutes	Clostridia	Clostridiales	Clostridiaceae 1	Clostridium sensu stricto 9	2.65189e-05	2.01195e-05	2.2299e-05	0.000198106	0.000158541	2.27599e-05	82510.4	95504.1	54007.6	79487.4	572378	117401	144382	141944	67057.4	131233	759734	206854
Bacteria	Gemmatimonadetes	Gemmatimonadetes	AT425-EubC11 terrestrial group	uncultured bacterium	Other	2.65189e-05	2.01195e-05	6.68971e-05	0	0	0.000113799	82510.4	95504.1	162023	0	0	587004	144382	141944	201172	0	0	1.03427e+06
Bacteria	Planctomycetes	Phycisphaerae	Phycisphaerales	Phycisphaeraceae	AKYG587	2.65189e-05	6.03585e-05	6.68971e-05	0.000118864	7.92707e-05	4.55197e-05	82510.4	286512	162023	47692.5	286189	234802	144382	425833	201172	78740	379867	413707
Bacteria	Proteobacteria	Alphaproteobacteria	DB1-14	uncultured bacterium	Other	2.65189e-05	4.0239e-05	2.2299e-05	7.92424e-05	7.92707e-05	0	82510.4	191008	54007.6	31795	286189	0	144382	283889	67057.4	52493.3	379867	0
Bacteria	Proteobacteria	Alphaproteobacteria	Rhizobiales	AKYG1088	uncultured bacterium	2.65189e-05	6.03585e-05	0.000356784	7.92424e-05	0.000118906	0.000182079	82510.4	286512	864121	31795	429283	939207	144382	425833	1.07292e+06	52493.3	569800	1.65483e+06
Bacteria	Proteobacteria	Alphaproteobacteria	Rhizobiales	Brucellaceae	Ochrobactrum	2.65189e-05	0.000462749	4.45981e-05	0.00142636	0.000217994	0.000477957	82510.4	2.19659e+06	108015	572310	787020	2.46542e+06	144382	3.26472e+06	134115	944879	1.04463e+06	4.34393e+06
Bacteria	Proteobacteria	Alphaproteobacteria	Rhizobiales	DUNssu371	uncultured bacterium	2.65189e-05	4.0239e-05	2.2299e-05	0	0	4.55197e-05	82510.4	191008	54007.6	0	0	234802	144382	283889	67057.4	0	0	413707
Bacteria	Proteobacteria	Alphaproteobacteria	Rhizobiales	Hyphomicrobiaceae	Rhodoplanes	2.65189e-05	2.01195e-05	0.000156093	0	3.96354e-05	6.82796e-05	82510.4	95504.1	378053	0	143094	352203	144382	141944	469402	0	189933	620561
Bacteria	Proteobacteria	Alphaproteobacteria	Rhodospirillales	Rhodospirillaceae	Skermanella	2.65189e-05	0	8.91961e-05	3.96212e-05	0.000138724	0	82510.4	0	216030	15897.5	500831	0	144382	0	268230	26246.7	664767	0
Bacteria	Proteobacteria	Alphaproteobacteria	Rickettsiales	Rickettsiales Incertae Sedis	Candidatus Odyssella	2.65189e-05	0.000301793	0	7.92424e-05	0.000138724	4.55197e-05	82510.4	1.43256e+06	0	31795	500831	234802	144382	2.12916e+06	0	52493.3	664767	413707
Bacteria	Proteobacteria	Alphaproteobacteria	Rickettsiales	mitochondria	Angiopteris lygodiifolia (turnip fern)	2.65189e-05	0.000100598	4.45981e-05	3.96212e-05	7.92707e-05	0	82510.4	477521	108015	15897.5	286189	0	144382	709722	134115	26246.7	379867	0
Bacteria	Proteobacteria	Alphaproteobacteria	Rickettsiales	mitochondria	Phaeodactylum tricornutum	2.65189e-05	2.01195e-05	4.45981e-05	3.96212e-05	0.000693619	4.55197e-05	82510.4	95504.1	108015	15897.5	2.50415e+06	234802	144382	141944	134115	26246.7	3.32384e+06	413707
Bacteria	Proteobacteria	Betaproteobacteria	Burkholderiales	Alcaligenaceae	Achromobacter	2.65189e-05	0.000140837	8.91961e-05	0.000198106	0.000138724	0	82510.4	668529	216030	79487.4	500831	0	144382	993610	268230	131233	664767	0
Bacteria	Proteobacteria	Betaproteobacteria	Burkholderiales	Comamonadaceae	Ideonella	2.65189e-05	6.03585e-05	0	0	0.000118906	6.82796e-05	82510.4	286512	0	0	429283	352203	144382	425833	0	0	569800	620561
Bacteria	Proteobacteria	Betaproteobacteria	SC-I-84	uncultured Acidobacteria bacterium	Other	2.65189e-05	4.0239e-05	6.68971e-05	7.92424e-05	3.96354e-05	4.55197e-05	82510.4	191008	162023	31795	143094	234802	144382	283889	201172	52493.3	189933	413707
Bacteria	Proteobacteria	Betaproteobacteria	SC-I-84	uncultured Rhodocyclaceae bacterium	Other	2.65189e-05	0.000523107	0.000200691	0.000396212	1.98177e-05	0.000364158	82510.4	2.48311e+06	486068	158975	71547.2	1.87841e+06	144382	3.69055e+06	603517	262467	94966.7	3.30966e+06
Bacteria	Proteobacteria	Deltaproteobacteria	Bdellovibrionales	Bacteriovoracaceae	Bacteriovorax	2.65189e-05	2.01195e-05	2.2299e-05	0.000158485	3.96354e-05	4.55197e-05	82510.4	95504.1	54007.6	63590	143094	234802	144382	141944	67057.4	104987	189933	413707
Bacteria	Proteobacteria	Deltaproteobacteria	Myxococcales	Cystobacteraceae	Hyalangium	2.65189e-05	2.01195e-05	4.45981e-05	0.000118864	0	4.55197e-05	82510.4	95504.1	108015	47692.5	0	234802	144382	141944	134115	78740	0	413707
Bacteria	Proteobacteria	Deltaproteobacteria	Myxococcales	uncultured	uncultured compost bacterium	2.65189e-05	2.01195e-05	6.68971e-05	0.000118864	5.9453e-05	6.82796e-05	82510.4	95504.1	162023	47692.5	214642	352203	144382	141944	201172	78740	284900	620561
Bacteria	Proteobacteria	Deltaproteobacteria	Sh765B-TzT-29	uncultured Desulfuromonadales bacterium	Other	2.65189e-05	0	6.68971e-05	7.92424e-05	0.000118906	4.55197e-05	82510.4	0	162023	31795	429283	234802	144382	0	201172	52493.3	569800	413707
Bacteria	Proteobacteria	Deltaproteobacteria	Sh765B-TzT-29	uncultured bacterium	Other	2.65189e-05	4.0239e-05	0.000334485	3.96212e-05	1.98177e-05	0	82510.4	191008	810114	15897.5	71547.2	0	144382	283889	1.00586e+06	26246.7	94966.7	0
Bacteria	Proteobacteria	Gammaproteobacteria	Alteromonadales	Alteromonadaceae	Marinobacter	2.65189e-05	0	4.45981e-05	7.92424e-05	1.98177e-05	4.55197e-05	82510.4	0	108015	31795	71547.2	234802	144382	0	134115	52493.3	94966.7	413707
Bacteria	Proteobacteria	Gammaproteobacteria	Xanthomonadales	Xanthomonadaceae	Rudaea	2.65189e-05	8.0478e-05	6.68971e-05	3.96212e-05	0.000178359	2.27599e-05	82510.4	382016	162023	15897.5	643925	117401	144382	567777	201172	26246.7	854701	206854
Bacteria	TM6	uncultured organism	Other	Other	Other	2.65189e-05	2.01195e-05	8.91961e-05	3.96212e-05	5.9453e-05	0	82510.4	95504.1	216030	15897.5	214642	0	144382	141944	268230	26246.7	284900	0
Bacteria	Verrucomicrobia	Opitutae	Puniceicoccales	Puniceicoccaceae	Cerasicoccus	2.65189e-05	0.000120717	2.2299e-05	0	3.96354e-05	2.27599e-05	82510.4	573025	54007.6	0	143094	117401	144382	851666	67057.4	0	189933	206854
Bacteria	Verrucomicrobia	Spartobacteria	Chthoniobacterales	LD29	uncultured Xiphinematobacteriaceae bacterium	2.65189e-05	2.01195e-05	0.000200691	0.000198106	0.000178359	6.82796e-05	82510.4	95504.1	486068	79487.4	643925	352203	144382	141944	603517	131233	854701	620561
Bacteria	Verrucomicrobia	Spartobacteria	Chthoniobacterales	Xiphinematobacteraceae	Candidatus Xiphinematobacter	2.65189e-05	4.0239e-05	0.000356784	7.92424e-05	1.98177e-05	2.27599e-05	82510.4	191008	864121	31795	71547.2	117401	144382	283889	1.07292e+06	52493.3	94966.7	206854
Bacteria	Acidobacteria	Acidobacteria	Subgroup 4	RB41	uncultured Acidobacteria bacterium	0	0.000482868	0.00245289	0	0.000138724	2.27599e-05	0	2.2921e+06	5.94083e+06	0	500831	117401	0	3.40666e+06	7.37631e+06	0	664767	206854
Bacteria	Actinobacteria	Acidimicrobiia	Acidimicrobiales	Acidimicrobiales Incertae Sedis	Aciditerrimonas	0	2.01195e-05	0	7.92424e-05	5.9453e-05	4.55197e-05	0	95504.1	0	31795	214642	234802	0	141944	0	52493.3	284900	413707
Bacteria	Actinobacteria	MB-A2-108	uncultured bacterium	Other	Other	0	8.0478e-05	0.00180622	3.96212e-05	0	4.55197e-05	0	382016	4.37461e+06	15897.5	0	234802	0	567777	5.43165e+06	26246.7	0	413707
Bacteria	Actinobacteria	Thermoleophilia	Solirubrobacterales	TM146	uncultured Conexibacter sp.	0	4.0239e-05	4.45981e-05	7.92424e-05	1.98177e-05	6.82796e-05	0	191008	108015	31795	71547.2	352203	0	283889	134115	52493.3	94966.7	620561
Bacteria	Chloroflexi	JG30-KF-CM66	uncultured Chloroflexi bacterium	Other	Other	0	2.01195e-05	2.2299e-05	0	1.98177e-05	0.000136559	0	95504.1	54007.6	0	71547.2	704405	0	141944	67057.4	0	94966.7	1.24112e+06
Bacteria	Chloroflexi	Ktedonobacteria	Ktedonobacterales	FCPS473	uncultured Thermosporotrichaceae bacterium	0	6.03585e-05	0.000133794	0	3.96354e-05	2.27599e-05	0	286512	324045	0	143094	117401	0	425833	402344	0	189933	206854
Bacteria	Chloroflexi	Thermomicrobia	Sphaerobacterales	Sphaerobacteraceae	Nitrolancea	0	6.03585e-05	0.000111495	3.96212e-05	1.98177e-05	0	0	286512	270038	15897.5	71547.2	0	0	425833	335287	26246.7	94966.7	0
Bacteria	Cyanobacteria	Chloroplast	Chlorella sp. CC-Bw-9	Other	Other	0	2.01195e-05	2.2299e-05	3.96212e-05	0.000158541	2.27599e-05	0	95504.1	54007.6	15897.5	572378	117401	0	141944	67057.4	26246.7	759734	206854
Bacteria	Cyanobacteria	Chloroplast	uncultured Oscillatoriales cyanobacterium	Other	Other	0	2.01195e-05	2.2299e-05	3.96212e-05	9.90884e-05	2.27599e-05	0	95504.1	54007.6	15897.5	357736	117401	0	141944	67057.4	26246.7	474834	206854
Bacteria	Firmicutes	Clostridia	Clostridiales	Peptococcaceae	Desulfitobacterium	0	6.03585e-05	2.2299e-05	3.96212e-05	1.98177e-05	4.55197e-05	0	286512	54007.6	15897.5	71547.2	234802	0	425833	67057.4	26246.7	94966.7	413707
Bacteria	Planctomycetes	Phycisphaerae	WD2101 soil group	uncultured soil bacterium	Other	0	0.000120717	0.000289887	0.000158485	0.000118906	0.000136559	0	573025	702098	63590	429283	704405	0	851666	871746	104987	569800	1.24112e+06
Bacteria	Proteobacteria	Alphaproteobacteria	Rickettsiales	Anaplasmataceae	Ehrlichia	0	2.01195e-05	4.45981e-05	3.96212e-05	9.90884e-05	0.000159319	0	95504.1	108015	15897.5	357736	821806	0	141944	134115	26246.7	474834	1.44798e+06
Bacteria	Proteobacteria	Alphaproteobacteria	Sphingomonadales	Erythrobacteraceae	Altererythrobacter	0	0.000100598	8.91961e-05	0	3.96354e-05	2.27599e-05	0	477521	216030	0	143094	117401	0	709722	268230	0	189933	206854
Bacteria	Proteobacteria	Alphaproteobacteria	Sphingomonadales	Sphingomonadaceae	Blastomonas	0	6.03585e-05	6.68971e-05	0	5.9453e-05	6.82796e-05	0	286512	162023	0	214642	352203	0	425833	201172	0	284900	620561
Bacteria	Proteobacteria	Alphaproteobacteria	Sphingomonadales	Sphingomonadaceae	Novosphingobium	0	0.000140837	4.45981e-05	7.92424e-05	0	2.27599e-05	0	668529	108015	31795	0	117401	0	993610	134115	52493.3	0	206854
Bacteria	Proteobacteria	Betaproteobacteria	Burkholderiales	Alcaligenaceae	Candidimonas	0	0.000462749	0	0.000118864	3.96354e-05	4.55197e-05	0	2.19659e+06	0	47692.5	143094	234802	0	3.26472e+06	0	78740	189933	413707
Bacteria	Proteobacteria	Betaproteobacteria	Methylophilales	Methylophilaceae	Methylobacillus	0	0.000241434	6.68971e-05	0.000158485	1.98177e-05	0.000227599	0	1.14605e+06	162023	63590	71547.2	1.17401e+06	0	1.70333e+06	201172	104987	94966.7	2.06854e+06
Bacteria	Proteobacteria	Deltaproteobacteria	Myxococcales	Nannocystaceae	Enhygromyxa	0	2.01195e-05	6.68971e-05	7.92424e-05	1.98177e-05	0	0	95504.1	162023	31795	71547.2	0	0	141944	201172	52493.3	94966.7	0
Bacteria	Proteobacteria	Gammaproteobacteria	EC3	uncultured bacterium	Other	0	0	8.91961e-05	3.96212e-05	1.98177e-05	0.000136559	0	0	216030	15897.5	71547.2	704405	0	0	268230	26246.7	94966.7	1.24112e+06
Bacteria	Proteobacteria	Gammaproteobacteria	Methylococcales	Methylococcaceae	uncultured	0	6.03585e-05	0.000111495	0.000237727	0.000158541	2.27599e-05	0	286512	270038	95384.9	572378	117401	0	425833	335287	157480	759734	206854
Bacteria	Proteobacteria	Gammaproteobacteria	Xanthomonadales	uncultured	bacterium Ellin307	0	0.000181076	0.000133794	3.96212e-05	0.000178359	0.000159319	0	859537	324045	15897.5	643925	821806	0	1.2775e+06	402344	26246.7	854701	1.44798e+06
